# Supplementary material for: Malate matters: disrupting bacterial-type phosphoenolpyruvate carboxylase (BTPC) rewires tomato fruit development
Source: Plant Physiol. 2026 Jan 28;201(1):kiag026. doi: 10.1093/plphys/kiag026 (PMC13172252; doi:10.1093/plphys/kiag026)
Supplement: kiag026_Supplementary_Data [file kiag026_supplementary_data.zip]

Archive with 2 entries (2 files):
- Suplementary tables.xlsx
- supplementarys.pdf
