# Supplementary material for: Malate matters: disrupting bacterial-type phosphoenolpyruvate carboxylase (BTPC) rewires tomato fruit development
Source: Plant Physiol. 2026 Jan 28;201(1):kiag026. doi: 10.1093/plphys/kiag026 (PMC13172252; doi:10.1093/plphys/kiag026)
Supplement: kiag026_Supplementary_Data [file kiag026_supplementary_data.zip › Suplementary tables.xlsx]

## Sheet: Table S1
Supplementary Table S1. Metabolite annotation and documentation of (derivatized) GC-MS data.
GC-TOF-MS metabolites
	A	B	C	E	G	M
1
2	Experiment title:	petM characterization
3	Organism/Plant species:	S. lycopersicum
4	Organ/tissue:	leaves and fruits
5	Analytical tool:	GC-TOF-MS
6
7	Peak no.- number referenced back to the main text
8	Ret . Time- Retention time, in minutes (difference in Ret.Time between ES(+) and ES(-) modes was less than XX minutes)
9	Putative Name- putative identification of the metabolite
10	Mol. Formula- molecular formula of the metabolite or its FA adduct;
11	Theor. m/z- theoretical monoisotopic mass calculated for the ion (M-H)- , (M+H)+ or (M+FA)-
12	Found m/z- mass detected in the experiment
13	m/z error (ppm)- difference between theoretical and found m/z values in ppm
14	MSMS fragments- fragments, obtained from the ion (M-H)- , (M+H)+ or (M+FA)-
15	MS/MS CE (eV)- collision energy used for fragmentation optional
16	UV/Vis- UV/ Vis absorbance maxima
17	() FA- formic acid adduct
18	(S)- identification confirmed by a standard compound
19	I, II, III- different isomers
20	Identification level (A; B; C)- (A) standard or NMR; (B(i)) confident match based on MS/MS and (B(ii)) confident match using in-silico MS/MS approaches and (B(iii)) partial match based on MS/MS and (C(i)) confident match based on MSn and (C(ii)) confident match using in-silico MSn approaches and (C(iii)) partial match based on MSn; (D) MS only
21	International identifie (*optional): identifier from database such such as: HMDB, KEGG, PubChem, KNApSAcK, ect.
22
23	Peak no.	Ret. Time	Putative metabolite name	Addut type (+)	Unique Mass	Identification level (A-D)
24	1	3.43	Alanine	M+	116	A
25	2	6.44	Alanine Beta-	M+	248	A
26	3	8.89	Asparagine	M+	116	A
27	4	7.9	Glutamine	M+	227	A
28	5	5.25	Glycine	M+	174	A
29	6	5.1	Isolucine	M+	158	A
30	7	4.93	Leucine	M+	158	A
31	8	9.94	Lysine	M+	156	A
32	9	7.63	Methionine	M+	176	A
33	10	8.57	Phenylalanine	M+	192	A
34	11	5.46	Proline	M+	142	A
35	12	5.77	Serine	M+	204	A
36	13	5.9	Threonine	M+	219	A
37	14	12.89	Tryptophan	M+	202	A
38	15	10.33	Tyramine	M+	174	A
39	16	10.64	Tyrosine	M+	280	A
40	17	4.39	Valine	M+	144	A
41	18	7.38	Aspartic Acid	M+	232	A
42	19	9.58	Citric Acid	M+	273	A
43	20	11.04	Histidine	M+	154	A
44	21	5.99	Fumaric Acid	M+	245	A
45	22	9.67	Glutamic Acid	M+	156	A
46	23	5.55	Glyceric Acid	M+	292	A
47	24	9.68	Isocitric Acid	M+	245	A
48	25	7.12	Malic Acid	M+	233	A
49	26	3.64	Pyruvic Acid	M+	174	A
50	27	5.89	Succinic Acid	M+	247	A
51	28	8.38	Fucose	M+	147	A
52	29	7.59	Threonic Acid	M+	292	A
53	30	5.55	Urea	M+	189	A
54	31	9.38	Fructose	M+	217	A
55	32	9.55	Glucose	M+	160	A
56	33	4.72	Glycerol	M+	205	A
57	34	9.38	Ornithine	M+	142	A
58	35	9.78	Shikimic Acid	M+	204	A
59	36	10.6	Insitol Myo	M+	305	A
60	37	14.05	Maltose	M+	204	A
61	38	8.33	Rhamnose	M+	117	A
62	39	13.65	Sucrose	M+	271	A

## Sheet: Table S2
Supplementary Table S2. List of the differentially expressed genes (DEGs) selected by 20% of False discovery rate (FDR) in at least one of the lines and their corresponding functional description. Detailed description of the biological functions for the genes gained using the online tool Mercator4 v6.
Identifier	logFC_LINE 7	FDR_LINE 7	logFC_LINE 8	FDR_LINE 8	logFC_LINE 13	FDR_LINE 13	ITAG4.1 Description	Mapman4 Bin Code	Mapman4 Bin Name	Mapman4 Description
Solyc01g005280.3.1	-1.47783	0.0683905	-1.24584	0.16972	-1.37231	0.122105	Sec14p-like phosphatidylinositol transfer family protein (AHRD V3.3 *** A0A1Y1I4L4_KLENI)	35.1	No Mercator4 annotation.other annotation available	mercator4v6.0: not classified & prot-scriber: cral trio domain containing protein & swissprot: no annotation & original description: Sec14p-like phosphatidylinositol transfer family protein (AHRD V3.3 *** A0A1Y1I4L4_KLENI)
Solyc01g005290.4.1	-1.86753	0.0403362	-2.23222	0.0949815	-2.20066	0.0636429	Sec14p-like phosphatidylinositol transfer family protein (AHRD V3.3 *** A0A1Y1I4L4_KLENI)	35.1	No Mercator4 annotation.other annotation available	mercator4v6.0: not classified & prot-scriber: cral trio domain containing protein & swissprot: no annotation & original description: Sec14p-like phosphatidylinositol transfer family protein (AHRD V3.3 *** A0A1Y1I4L4_KLENI)
Solyc01g005560.3.1	-0.855674	0.122069	-1.06341	0.138782	-0.855618	0.15096	Isocitrate dehydrogenase [NADP] (AHRD V3.3 *** A0A2G3BR90_CAPCH)	50.1.1	Enzyme classification.EC_1 oxidoreductases.EC_1-1 oxidoreductase acting on CH-OH group of donor	mercator4v6.0: EC_1.1 oxidoreductase acting on CH-OH group of donor & prot-scriber: isocitrate dehydrogenase [nadp] cytoplasmic & swissprot: Isocitrate dehydrogenase [NADP] & original description: Isocitrate dehydrogenase [NADP] (AHRD V3.3 *** A0A2G3BR90_CAPCH)
Solyc01g008550.4.1	-1.28268	0.0116716	-1.45897	0.0365925	-1.42592	0.0277063	phenylacetaldehyde reductase 2	35.1	No Mercator4 annotation.other annotation available	mercator4v6.0: not classified & prot-scriber: bifunctional dihydroflavonol 4 reductase & swissprot: Cinnamoyl-CoA reductase CAD2 & original description: phenylacetaldehyde reductase 2
Solyc01g008800.3.1	2.95176	0.00900676	2.22166	0.0875562	2.15504	0.0636429	Disease resistance protein (TIR-NBS-LRR class) (AHRD V3.3 *** F4KIC7_ARATH)	26.10.2.1.1	External stimuli response.pathogen.effector-triggered immunity (ETI) machinery.TNL-mediated effector-triggered immunity.effector receptor *(NLR)	mercator4v6.0: effector receptor *(NLR) & prot-scriber: adp ribosyl cyclase cyclic ribose hydrolase & swissprot: TMV resistance protein N & original description: Disease resistance protein (TIR-NBS-LRR class) (AHRD V3.3 *** F4KIC7_ARATH)
Solyc01g009310.3.1	0.482655	0.125923	0.458284	0.196593	0.513924	0.138274	meloidogyne-induced giant cell protein DB217	5.5.1.6, 50.1.3	Lipid metabolism.phytosterol metabolism.plant sterol pathway.sterol delta7 reductase && Enzyme classification.EC_1 oxidoreductases.EC_1-3 oxidoreductase acting on CH-CH group of donor	mercator4v6.0: sterol delta7 reductase & prot-scriber: 7 dehydrocholesterol reductase protein & swissprot: 7-dehydrocholesterol reductase & original description: meloidogyne-induced giant cell protein DB217 && mercator4v6.0: EC_1.3 oxidoreductase acting on CH-CH group of donor & prot-scriber: 7 dehydrocholesterol reductase protein & swissprot: 7-dehydrocholesterol reductase & original description…
Solyc01g010710.5.1	0.911408	0.0852498	1.40588	0.085238	1.2894	0.0669683	Carboxypeptidase (AHRD V3.11 *** tr|A0A2I4FWA2|A0A2I4FWA2_9ROSI)	19.4.2.2.1, 50.3.4	Protein homeostasis.proteolysis.serine peptidase activities.SCPL-type carboxypeptidase activities.carboxypeptidase *(SCPL) && Enzyme classification.EC_3 hydrolases.EC_3-4 hydrolase acting on peptide bond (peptidase)	mercator4v6.0: serine carboxypeptidase & prot-scriber: carboxypeptidase & swissprot: Serine carboxypeptidase-like 45 & original description: Carboxypeptidase (AHRD V3.11 *** tr|A0A2I4FWA2|A0A2I4FWA2_9ROSI) && mercator4v6.0: EC_3.4 hydrolase acting on peptide bond (peptidase) & prot-scriber: carboxypeptidase & swissprot: Serine carboxypeptidase-like 45 & original description: Carboxypeptidase (AHR…
Solyc01g044551.1.1	1.08018	0.165541	1.66344	0.133081	1.51825	0.104773	Cytochrome P450 (AHRD V3.3 *-* A0A200Q4B5_9MAGN)	35.1	No Mercator4 annotation.other annotation available	mercator4v6.0: not classified & prot-scriber: cytochrome p450 94a1 & swissprot: no annotation & original description: Cytochrome P450 (AHRD V3.3 *-* A0A200Q4B5_9MAGN)
Solyc01g059965.1.1	-4.29285	0.0174069	-3.27112	0.119061	-2.7894	0.102452	Glucan endo-1,3-beta-glucosidase B (AHRD V3.3 *** E13B_SOLLC)	50.3.2	involved in seed formation, cuticule and callose deposition. Downregulation causes less seeds and less deficienci /doi.org/10.1093/plphys/kiad262	mercator4v6.0: EC_3.2 glycosylase & prot-scriber: glucan endo beta glucosidase basic isoform & swissprot: Glucan endo-1,3-beta-glucosidase B & original description: Glucan endo-1,3-beta-glucosidase B (AHRD V3.3 *** E13B_SOLLC)
Solyc01g060130.3.1	-0.489944	0.0951546	-0.456464	0.17123	-0.573429	0.102452	TOMGTPASE Mill. GTPase	22.1.1.2.1	Vesicle trafficking.anterograde trafficking.Coat protein II (COPII) coatomer machinery.coat protein recruiting.small GTPase *(Sar1)	mercator4v6.0: small GTPase *(Sar1) & prot-scriber: small copii coat gtpase sar & swissprot: GTP-binding protein SAR2 & original description: TOMGTPASE Mill. GTPase
Solyc01g065643.1.1	4.00135	0.0132929	5.85037	0.00858232	5.87122	0.00921705	WD repeat-containing protein 43 (AHRD V3.3 --* XP_004231570.1)	35.2	No Mercator4 annotation.other annotation available	mercator4v6.0: not classified & prot-scriber: no annotation & swissprot: no annotation & original description: WD repeat-containing protein 43 (AHRD V3.3 --* XP_004231570.1)
Solyc01g065930.1.1	1.99453	0.151433	2.23868	0.169108	3.07431	0.0874086	Unknown protein	35.2	No Mercator4 annotation.other annotation available	mercator4v6.0: not classified & prot-scriber: no annotation & swissprot: no annotation & original description: Unknown protein
Solyc01g066190.1.1	-3.844	0.0398263	-3.25033	0.138808	-3.77876	0.0902968	Unknown protein	35.2	No Mercator4 annotation.other annotation available	mercator4v6.0: not classified & prot-scriber: no annotation & swissprot: no annotation & original description: Unknown protein
Solyc01g066790.1.1	4.8427	0.0397787	4.84639	0.125119	4.41512	0.100323	Unknown protein	35.2	No Mercator4 annotation.other annotation available	mercator4v6.0: not classified & prot-scriber: no annotation & swissprot: no annotation & original description: Unknown protein
Solyc01g067680.3.1	-0.595757	0.0475733	-0.71556	0.0968707	-0.392306	0.193494	Tubby-like F-box protein (AHRD V3.3 *** A0A2G3DFX8_CAPCH)	26.13.2	External stimuli response.multi-stress.regulatory stress-responsive protein *(TLP)	mercator4v6.0: stress-responsive regulatory protein *(TLP) & prot-scriber: orysj tubby f box protein & swissprot: Tubby-like F-box protein 6 & original description: Tubby-like F-box protein (AHRD V3.3 *** A0A2G3DFX8_CAPCH)
Solyc01g067730.3.1	-0.774247	0.00585239	-0.508913	0.0929553	-0.835663	0.0115944	Acyl carrier protein (AHRD V3.3 *** A0A1U8EET6_CAPAN)	5.1.4.1	Lipid metabolism.fatty acid metabolism.plastidial fatty acid synthase (ptFAS) system.acyl carrier protein *(ptACP)	mercator4v6.0: acyl carrier protein *(ptACP)) & prot-scriber: acyl carrier protein 1 & swissprot: Acyl carrier protein 1, chloroplastic & original description: Acyl carrier protein (AHRD V3.3 *** A0A1U8EET6_CAPAN)
Solyc01g068030.3.1	-0.915468	0.0316008	-0.657929	0.149279	-0.526064	0.192629	Polyketide cyclase / dehydrase and lipid transport protein (AHRD V3.3 *** Q1G3L2_ARATH)	35.1	No Mercator4 annotation.other annotation available	mercator4v6.0: not classified & prot-scriber: polyketide cyc domain containing protein & swissprot: no annotation & original description: Polyketide cyclase / dehydrase and lipid transport protein (AHRD V3.3 *** Q1G3L2_ARATH)
Solyc01g068380.3.1	-1.97654	0.0157944	-1.42554	0.133081	-1.53496	0.0792847	Purple acid phosphatase (AHRD V3.3 *** A0A2G2XQL8_CAPBA)	35.1	No Mercator4 annotation.other annotation available	mercator4v6.0: not classified & prot-scriber: purple acid phosphatase & swissprot: Probable inactive purple acid phosphatase 27 & original description: Purple acid phosphatase (AHRD V3.3 *** A0A2G2XQL8_CAPBA)
Solyc01g080010.2.1	-1.96058	0.104214	-3.09151	0.101743	-2.80399	0.0822731	xyloglucan endoglucanase inhibitor	19.4.3.1	Protein homeostasis.proteolysis.aspartic peptidase activities.Pepsin-type protease	mercator4v6.0: Pepsin-type protease & prot-scriber: peptidase a1 domain containing protein & swissprot: Probable aspartic proteinase GIP2 & original description: xyloglucan endoglucanase inhibitor
Solyc01g080260.3.1	3.77958	0.00127075	2.06604	0.0669017	3.52247	0.0060021	ARM repeat superfamily protein (AHRD V3.3 *** A0A2U1LFG7_ARTAN)	35.1	No Mercator4 annotation.other annotation available	mercator4v6.0: not classified & prot-scriber: armadillo type fold protein & swissprot: no annotation & original description: ARM repeat superfamily protein (AHRD V3.3 *** A0A2U1LFG7_ARTAN)
Solyc01g080500.2.1	-0.372348	0.107056	0.391166	0.151745	0.383276	0.130353	Plant/F10N7-170 protein, putative (AHRD V3.3 *** G7IFN2_MEDTR)	35.1	No Mercator4 annotation.other annotation available	mercator4v6.0: not classified & prot-scriber: cyclin n termial domai cotaiig protei & swissprot: no annotation & original description: Plant/F10N7-170 protein, putative (AHRD V3.3 *** G7IFN2_MEDTR)
Solyc01g081490.3.1	-0.804214	0.0312491	-0.716833	0.132682	-0.577822	0.122146	RNA polymerase sigma factor (AHRD V3.3 *** A0A1U8EM77_CAPAN)	15.7.3.6	RNA biosynthesis.organellar gene expression machinery.DNA-binding transcriptional regulation.Sigma transcription initiation factor *(SIG1)	mercator4v6.0: Sigma transcription initiation factor *(SIG1) & prot-scriber: rna polymerase sigma factor siga & swissprot: RNA polymerase sigma factor sigB & original description: RNA polymerase sigma factor (AHRD V3.3 *** A0A1U8EM77_CAPAN)
Solyc01g087580.4.1	-1.28005	0.0371503	0.958695	0.146046	1.2912	0.0751085	hypothetical protein Chr3:21262028-21262318 FORWARD LENGTH=96 201606 (AHRD V3.11 *-* AT3G57450.1)	35.2	No Mercator4 annotation.other annotation available	mercator4v6.0: not classified & prot-scriber: no annotation & swissprot: no annotation & original description: hypothetical protein Chr3:21262028-21262318 FORWARD LENGTH=96 201606 (AHRD V3.11 *-* AT3G57450.1)
Solyc01g088590.6.1	-3.34041	0.0354784	-2.87773	0.136696	-1.94331	0.180711	Pectinesterase inhibitor (AHRD V3.11 *** tr|A0A2U1KTC1|A0A2U1KTC1_ARTAN)	21.3.1.2.2	Cell wall organisation.pectin.homogalacturonan.modification and degradation.pectin methylesterase inhibitor Esra's invertase inhibitor?	mercator4v6.0: pectin methylesterase inhibitor & prot-scriber: pmei domain containing protein & swissprot: Putative invertase inhibitor & original description: Pectinesterase inhibitor (AHRD V3.11 *** tr|A0A2U1KTC1|A0A2U1KTC1_ARTAN)
Solyc01g089870.3.1	-0.647242	0.0111075	-0.469567	0.113927	-0.35467	0.11757	Pentatricopeptide repeat-containing protein (AHRD V3.3 *** A0A1U8F0K6_CAPAN)	16.6.1.1.18	RNA processing.organelle RNA processing machinery.pre-RNA splicing.plastidial RNA splicing.RNA splicing factor *(CRR16)	mercator4v6.0: RNA splicing factor *(CRR16) & prot-scriber: pentatricopeptide repeat containing protein mitochondrial & swissprot: Pentatricopeptide repeat-containing protein At1g02150 & original description: Pentatricopeptide repeat-containing protein (AHRD V3.3 *** A0A1U8F0K6_CAPAN)
Solyc01g091190.3.1	-0.452648	0.0603839	-0.488543	0.133081	-0.356144	0.154025	5-enolpyruvylshikimate-3-phosphate synthase	4.5.1.5, 50.2.5	Amino acid metabolism.shikimate group amino acid biosynthesis.shikimate pathway.5-enolpyruvyl-shikimate 3-phosphate synthase *(EPSPS) && Enzyme classification.EC_2 transferases.EC_2-5 transferase transferring alkyl or aryl group, other than methyl group	mercator4v6.0: 5-enolpyruvyl-shikimate 3-phosphate synthase *(EPSPS) & prot-scriber: 3 phosphoshikimate 1 carboxyvinyltransferase & swissprot: 3-phosphoshikimate 1-carboxyvinyltransferase, chloroplastic & original description: 5-enolpyruvylshikimate-3-phosphate synthase && mercator4v6.0: EC_2.5 transferase transferring alkyl or aryl group, other than methyl group & prot-scriber: 3 phosphoshikimat…
Solyc01g091380.5.1	0.871325	0.0388045	0.65524	0.154035	0.555368	0.180887	65-kDa microtubule-associated protein 9 (AHRD V3.11 *** tr|A0A2G2XNT4|A0A2G2XNT4_CAPBA)	35.1	No Mercator4 annotation.other annotation available	mercator4v6.0: not classified & prot-scriber: 65 kda microtubule associated protein & swissprot: 65-kDa microtubule-associated protein 3 & original description: 65-kDa microtubule-associated protein 9 (AHRD V3.11 *** tr|A0A2G2XNT4|A0A2G2XNT4_CAPBA)
Solyc01g091580.3.1	-0.630876	0.00753282	-0.326009	0.138782	-0.452142	0.0580897	Signal recognition particle receptor FtsY (AHRD V3.3 *** E0RG96_PAEP6)	23.1.7.4	Protein translocation.chloroplast.thylakoid membrane SRP insertion system.SRP receptor protein *(cpFtsY)	mercator4v6.0: component *(cpFtsY) of thylakoid membrane SRP insertion system & prot-scriber: signal recognition particle receptor ftsy & swissprot: Cell division protein FtsY homolog, chloroplastic & original description: Signal recognition particle receptor FtsY (AHRD V3.3 *** E0RG96_PAEP6)
Solyc01g094170.3.1	-0.625358	0.0565378	-0.486112	0.176156	-0.501264	0.142659	Digalactosyldiacylglycerol synthase 2, chloroplastic (AHRD V3.3 *** A0A1U8E3X1_CAPAN)	5.3.3, 50.2.4	Lipid metabolism.galactolipid and sulfolipid biosynthesis.digalactosyldiacylglycerol synthase *(DGD) && Enzyme classification.EC_2 transferases.EC_2-4 glycosyltransferase	mercator4v6.0: digalactosyldiacylglycerol synthase & prot-scriber: digalactosyldiacylglycerol synthase 1 & swissprot: Digalactosyldiacylglycerol synthase 2, chloroplastic & original description: Digalactosyldiacylglycerol synthase 2, chloroplastic (AHRD V3.3 *** A0A1U8E3X1_CAPAN) && mercator4v6.0: EC_2.4 glycosyltransferase & prot-scriber: digalactosyldiacylglycerol synthase 1 & swissprot: Digala…
Solyc01g094810.3.1	0.663063	0.0436837	0.7095	0.119061	0.707382	0.0792601	Ubiquitin-conjugating enzyme (AHRD V3.3 *** A0A200QU68_9MAGN)	19.2.1.3.1.3, 19.2.2.1.3.2	Protein homeostasis.ubiquitin-proteasome system.N-degron pathways.Pro/N-degron pathway.GID ubiquitination complex.ubiquitin-conjugating component *(GID3) && Protein homeostasis.ubiquitin-proteasome system.ubiquitin-fold protein conjugation.UBQ conjugation (ubiquitylation).E2 ubiquitin-conjugating enzyme activities.E2 ubiquitin-conjugating enzyme *(UBC4/5/6)	mercator4v6.0: ubiquitin-conjugating component *(GID3) of GID ubiquitination complex & prot-scriber: ubiquitin conjugating enzyme 5 e2 & swissprot: Ubiquitin-conjugating enzyme E2 5 & original description: Ubiquitin-conjugating enzyme (AHRD V3.3 *** A0A200QU68_9MAGN) && mercator4v6.0: E2 ubiquitin-conjugating enzyme *(UBC4/5/6) & prot-scriber: ubiquitin conjugating enzyme 5 e2 & swissprot: Ubiqui…
Solyc01g095680.2.1	-0.697317	0.0272577	-0.480902	0.149279	-0.580837	0.0938858	Plant organelle RNA recognition domain containing protein (AHRD V3.3 *-* A0A2P5DTG0_TREOI)	35.1	No Mercator4 annotation.other annotation available	mercator4v6.0: not classified & prot-scriber: histone h3 2 & swissprot: no annotation & original description: Plant organelle RNA recognition domain containing protein (AHRD V3.3 *-* A0A2P5DTG0_TREOI)
Solyc01g097830.2.1	-2.71107	0.015073	-1.60199	0.141788	-1.17223	0.197029	DUF868 family protein (DUF868) (AHRD V3.3 *** Q9SI11_ARATH)	35.1	No Mercator4 annotation.other annotation available	mercator4v6.0: not classified & prot-scriber: ef hand domain containing protein & swissprot: no annotation & original description: DUF868 family protein (DUF868) (AHRD V3.3 *** Q9SI11_ARATH)
Solyc01g098110.5.1	-1.1173	0.0412536	-1.24244	0.105314	-1.295	0.0638655	Acyltransferase-like protein, chloroplastic (AHRD V3.11 *** tr|A0A2G3BTU6|A0A2G3BTU6_CAPCH)	7.15.3.4.3	Coenzyme metabolism.chlorophyll metabolism.chlorophyll catabolism.phytol degradation.phytyl ester synthase *(PES)	mercator4v6.0: phytyl ester synthase *(PES) & prot-scriber: hydrolase 4 domain containing protein & swissprot: Phytyl ester synthase 1, chloroplastic & original description: Acyltransferase-like protein, chloroplastic (AHRD V3.11 *** tr|A0A2G3BTU6|A0A2G3BTU6_CAPCH)
Solyc01g098740.4.1	-1.62207	0.0497151	-2.20454	0.0806443	-1.3611	0.120385	Protein kinase superfamily protein (AHRD V3.3 *** F4HYK7_ARATH)	18.4.1.18, 50.2.7	Protein modification.phosphorylation.TKL protein kinase families.Extensin protein kinase && Enzyme classification.EC_2 transferases.EC_2-7 transferase transferring phosphorus-containing group	mercator4v6.0: Extensin protein kinase & prot-scriber: protein kinase domain containing & swissprot: Receptor-like serine/threonine-protein kinase ALE2 & original description: Protein kinase superfamily protein (AHRD V3.3 *** F4HYK7_ARATH) && mercator4v6.0: EC_2.7 transferase transferring phosphorus-containing group & prot-scriber: protein kinase domain containing & swissprot: Receptor-like serin…
Solyc01g098950.3.1	2.04039	0.107054	2.70872	0.133081	2.54885	0.100323	Glyceraldehyde-3-phosphate dehydrogenase (AHRD V3.3 *** A0A2G3C9S8_CAPCH)	50.1.2	Enzyme classification.EC_1 oxidoreductases.EC_1-2 oxidoreductase acting on aldehyde or oxo group of donor	mercator4v6.0: EC_1.2 oxidoreductase acting on aldehyde or oxo group of donor & prot-scriber: glyceraldehyde phosphate dehydrogenase 1 cytosolic & swissprot: Glyceraldehyde-3-phosphate dehydrogenase GAPC1, cytosolic & original description: Glyceraldehyde-3-phosphate dehydrogenase (AHRD V3.3 *** A0A2G3C9S8_CAPCH)
Solyc01g100320.3.1	-0.585239	0.145551	-0.60315	0.186967	-0.685891	0.127869	Disulfide-isomerase-like protein (AHRD V3.3 *** B3TLY7_ELAGV)	18.13.1.5, 18.13.1.6	Protein modification.cysteine disulfide formation.endoplasmic reticulum.protein disulfide isomerase *(PDI-A) && Protein modification.cysteine disulfide formation.endoplasmic reticulum.protein disulfide isomerase *(PDI-S)	mercator4v6.0: protein disulfide isomerase *(PDI-A) & prot-scriber: protein disulfide isomerase a6 & swissprot: Protein disulfide isomerase-like 2-1 & original description: Disulfide-isomerase-like protein (AHRD V3.3 *** B3TLY7_ELAGV) && mercator4v6.0: protein disulfide isomerase *(PDI-S) & prot-scriber: protein disulfide isomerase a6 & swissprot: Protein disulfide isomerase-like 2-1 & original d…
Solyc01g100380.4.1	-0.553922	0.0570606	-0.415058	0.186967	-0.648889	0.0753984	Calreticulin (AHRD V3.3 *** A0A2G3AWT5_CAPCH)	19.1.1.1.1.2	Protein homeostasis.protein quality control.ER Quality Control (ERQC) machinery.calnexin/calreticulin chaperone system.CNX-CRT cycle.ER luminal lectin chaperone *(CRT)	mercator4v6.0: ER luminal lectin chaperone *(CRT) & prot-scriber: calreticulin & swissprot: Calreticulin & original description: Calreticulin (AHRD V3.3 *** A0A2G3AWT5_CAPCH)
Solyc01g100520.3.1	-0.680222	0.0380712	-0.674311	0.120574	-0.469033	0.149251	Clp protease 2 proteolytic subunit	19.4.2.7.1	Protein homeostasis.proteolysis.serine peptidase activities.chloroplast Clp-type protease complex.proteolytic core component *(ClpP1/3-6)	mercator4v6.0: proteolytic core component *(ClpP1/3-6) of chloroplast Clp-type protease complex & prot-scriber: atp dependent clp protease proteolytic subunit 5 & swissprot: ATP-dependent Clp protease proteolytic subunit 5, chloroplastic & original description: Clp protease 2 proteolytic subunit
Solyc01g100760.2.1	-3.33034	0.0534452	-3.85982	0.120574	-2.55931	0.142357	DUF538 domain-containing protein (AHRD V3.3 *** A0A1Q3CLQ5_CEPFO)	27.11.1.3	Multi-process regulation.UPR (Unfolded Protein Response) signalling.IRE1-bZIP60 pathway.regulatory mediator *(SVB)	mercator4v6.0: regulatory mediator of IRE1-bZIP60 UPR pathway & prot-scriber: far domain containing protein & swissprot: no annotation & original description: DUF538 domain-containing protein (AHRD V3.3 *** A0A1Q3CLQ5_CEPFO)
Solyc01g102310.3.1	0.625142	0.1472	0.78893	0.142388	0.65967	0.157967	60S ribosomal protein L34 (AHRD V3.3 *-* A0A2G2VNY7_CAPBA)	35.1	No Mercator4 annotation.other annotation available	mercator4v6.0: not classified & prot-scriber: 60s ribosomal protein l34 & swissprot: no annotation & original description: 60S ribosomal protein L34 (AHRD V3.3 *-* A0A2G2VNY7_CAPBA)
Solyc01g102610.3.1	1.16647	0.166273	2.12391	0.104383	2.20976	0.0636429	Ferric reduction oxidase 6 (AHRD V3.3 *** A0A2G3BUN6_CAPCH)	25.4.1.1.2.1	Nutrient uptake.micronutrient uptake systems.transition metals.reduction-based strategy.mesophyll cells.ferric chelate reductase *(FRO6)	mercator4v6.0: ferric chelate reductase *(FRO6) & prot-scriber: fad binding fr type domain containing protein & swissprot: Ferric reduction oxidase 6 & original description: Ferric reduction oxidase 6 (AHRD V3.3 *** A0A2G3BUN6_CAPCH)
Solyc01g102670.3.1	0.829653	0.0654351	0.681029	0.17378	0.596138	0.197404	DNA glycosylase (AHRD V3.3 *** A0A2U1MY08_ARTAN)	35.1	No Mercator4 annotation.other annotation available	mercator4v6.0: not classified & prot-scriber: endo3c domain containing protein & swissprot: no annotation & original description: DNA glycosylase (AHRD V3.3 *** A0A2U1MY08_ARTAN)
Solyc01g102950.3.1	-0.976027	0.161618	-1.56453	0.132682	-1.85837	0.0636429	Lycopene beta/epsilon cyclase protein (AHRD V3.3 *** A0A2U1QDC2_ARTAN)	35.1	No Mercator4 annotation.other annotation available	mercator4v6.0: not classified & prot-scriber: lycopene cyclase fad protein & swissprot: no annotation & original description: Lycopene beta/epsilon cyclase protein (AHRD V3.3 *** A0A2U1QDC2_ARTAN)
Solyc01g104400.3.1	-2.17701	0.133231	-2.23158	0.183	-2.36913	0.142357	Basic blue protein (AHRD V3.3 *** A0A1U8E747_CAPAN)	35.1	No Mercator4 annotation.other annotation available	mercator4v6.0: not classified & prot-scriber: phytocyanin domain containing protein & swissprot: Basic blue protein & original description: Basic blue protein (AHRD V3.3 *** A0A1U8E747_CAPAN)
Solyc01g105060.3.1	-0.668588	0.154777	-0.710487	0.186787	-0.813592	0.124512	3-hydroxyacyl-[acyl-carrier-protein] dehydratase FabZ (AHRD V3.3 *** A0A2G2X231_CAPBA)	5.1.4.3	Lipid metabolism.fatty acid metabolism.plastidial fatty acid synthase (ptFAS) system.hydroxyacyl-ACP dehydratase *(ptHD)	mercator4v6.0: hydroxyacyl-ACP dehydratase *(ptHD)) & prot-scriber: 3 hydroxyacyl [acyl carrier protein] dehydratase fabz & swissprot: no annotation & original description: 3-hydroxyacyl-[acyl-carrier-protein] dehydratase FabZ (AHRD V3.3 *** A0A2G2X231_CAPBA)
Solyc01g105300.4.1	-1.52478	0.112937	-1.60764	0.15737	-2.88073	0.0467413	Metacaspase.1	27.2.13.2	Multi-process regulation.Programmed Cell Death (PCD) system.vacuole-mediated cell death.metacaspase-like regulator *(MCP1)	mercator4v6.0: metacaspase-like regulator *(MCP1) of Programmed Cell Death & prot-scriber: metacaspase 1b & swissprot: Metacaspase-3 & original description: Metacaspase.1
Solyc01g106400.3.1	0.889472	0.0815341	0.793318	0.170789	1.07033	0.0902968	Peptide-methionine (R)-S-oxide reductase (AHRD V3.3 *** A0A2G2W8Z3_CAPBA)	10.3.4.2	Redox homeostasis.thiol-based redox regulation.methionine sulfoxide reductase activities.methionine R-enantiomer sulfoxide reductase *(MsrB)	mercator4v6.0: methionine R-enantiomer sulfoxide reductase *(MsrB) & prot-scriber: peptide methionine r s oxide eductae & swissprot: Peptide methionine sulfoxide reductase B5 & original description: Peptide-methionine (R)-S-oxide reductase (AHRD V3.3 *** A0A2G2W8Z3_CAPBA)
Solyc01g106620.2.1	-6.48944	0.0197348	-4.18691	0.136696	-5.16964	0.0751226	pathogenesis-related protein 1-like (AHRD V3.3 *** A0A2I4HRD5_9ROSI)	11.11.1.13.1	Pathogenesis related 1.	mercator4v6.0: CAPE precursor polypeptide & prot-scriber: basic form of pathogenesis protein & swissprot: Basic form of pathogenesis-related protein 1 & original description: pathogenesis-related protein 1-like (AHRD V3.3 *** A0A2I4HRD5_9ROSI)
Solyc01g107080.3.1	-1.77058	0.0270662	-1.24997	0.143942	-1.55632	0.0862621	HXXXD-type acyl-transferase family protein (AHRD V3.3 *** A0A2K3MRI0_TRIPR)	50.2.3	Enzyme classification.EC_2 transferases.EC_2-3 acyltransferase	mercator4v6.0: EC_2.3 acyltransferase & prot-scriber: benzyl alcohol o transferase & swissprot: Uncharacterized acetyltransferase At3g50280 & original description: HXXXD-type acyl-transferase family protein (AHRD V3.3 *** A0A2K3MRI0_TRIPR)
Solyc01g108030.5.1	-0.839159	0.0335188	-0.804286	0.120574	-0.684643	0.104781	Methylcrotonoyl-CoA carboxylase beta chain, mitochondrial (AHRD V3.11 *** tr|A0A1U8DZI7|A0A1U8DZI7_CAPAN)	4.6.7.5.1.2	Amino acid metabolism.amino acid degradation.branched-chain amino acids.leucine degradation.methylcrotonoyl-CoA carboxylase heterodimer.subunit beta	mercator4v6.0: subunit beta of methylcrotonoyl-CoA carboxylase complex & prot-scriber: methylcrotonoyl coa carboxylase beta chain mitochondrial & swissprot: Methylcrotonoyl-CoA carboxylase beta chain, mitochondrial & original description: Methylcrotonoyl-CoA carboxylase beta chain, mitochondrial (AHRD V3.11 *** tr|A0A1U8DZI7|A0A1U8DZI7_CAPAN)
Solyc01g108950.3.1	3.68623	0.0155642	2.85849	0.119061	2.32547	0.108672	B3 domain-containing protein (AHRD V3.3 *-* A0A1Q3CKL9_CEPFO)	35.1	No Mercator4 annotation.other annotation available	mercator4v6.0: not classified & prot-scriber: tf b3 domain containing protein & swissprot: no annotation & original description: B3 domain-containing protein (AHRD V3.3 *-* A0A1Q3CKL9_CEPFO)
Solyc01g108990.3.1	3.20072	0.0442287	2.82653	0.138808	2.33761	0.150352	B3 domain-containing protein At5g60140-like (AHRD V3.3 *-* XP_019067402.1)	35.1	No Mercator4 annotation.other annotation available	mercator4v6.0: not classified & prot-scriber: b3 domain containing protein & swissprot: no annotation & original description: B3 domain-containing protein At5g60140-like (AHRD V3.3 *-* XP_019067402.1)
Solyc01g109010.3.1	2.3245	0.0157012	1.54856	0.13786	1.1213	0.177973	phox domain-containing protein (AHRD V3.3 *-* AT2G15900.1)	35.1	No Mercator4 annotation.other annotation available	mercator4v6.0: not classified & prot-scriber: px domain containing protein & swissprot: no annotation & original description: phox domain-containing protein (AHRD V3.3 *-* AT2G15900.1)
Solyc01g109200.4.1	-0.372135	0.166558	1.12003	0.0152127	0.695684	0.0636429	RING/U-box superfamily protein (AHRD V3.3 *-* A0A2U1Q188_ARTAN)	19.2.2.8.1.1	Protein homeostasis.ubiquitin-proteasome system.ubiquitin-fold protein conjugation.RING E3 ubiquitin ligase activities.RING-H2-class.ATL-subclass E3 ubiquitin ligase	mercator4v6.0: RING-H2-class ATL-subclass E3 ubiquitin ligase & prot-scriber: ring type e3 ubiquitin transferase & swissprot: RING-H2 finger protein ATL65 & original description: RING/U-box superfamily protein (AHRD V3.3 *-* A0A2U1Q188_ARTAN)
Solyc01g110060.3.1	-1.86556	0.0197348	-1.0362	0.1754	-1.35076	0.101398	Purple acid phosphatase (AHRD V3.3 *** A0A0C5AJS1_SOLLC)	35.1	No Mercator4 annotation.other annotation available	mercator4v6.0: not classified & prot-scriber: fe 3+ 2+ purple acid phosphatase & swissprot: Purple acid phosphatase 2 & original description: Purple acid phosphatase (AHRD V3.3 *** A0A0C5AJS1_SOLLC)
Solyc01g111360.3.1	-0.675056	0.0619886	-0.573793	0.158506	-0.782685	0.0854067	Peptidyl-prolyl cis-trans isomerase (AHRD V3.3 *** A0A1U8DY34_CAPAN)	18.14.1.10, 50.5.2	Protein modification.protein folding.Cyclophilin-type chaperone activities.peptidyl-prolyl cis-trans isomerase *(CYP21-1) && Enzyme classification.EC_5 isomerases.EC_5-2 cis-trans-isomerase	mercator4v6.0: peptidyl-prolyl cis-trans isomerase *(CYP21-1) & prot-scriber: peptidyl prolyl cis trans isomerase cyp & swissprot: Peptidyl-prolyl cis-trans isomerase CYP21-1 & original description: Peptidyl-prolyl cis-trans isomerase (AHRD V3.3 *** A0A1U8DY34_CAPAN) && mercator4v6.0: EC_5.2 cis-trans-isomerase & prot-scriber: peptidyl prolyl cis trans isomerase cyp & swissprot: Peptidyl-prolyl c…
Solyc01g112120.4.1	-1.58935	0.0240703	-1.75022	0.0755052	-1.14722	0.105569	Flavin-containing monooxygenase (AHRD V3.3 *** A0A2G2XYN9_CAPAN)	35.1	No Mercator4 annotation.other annotation available	mercator4v6.0: not classified & prot-scriber: flavin containing monooxygenase & swissprot: Probable flavin-containing monooxygenase 1 & original description: Flavin-containing monooxygenase (AHRD V3.3 *** A0A2G2XYN9_CAPAN)
Solyc01g150164.1.1	-1.45287	0.0371503	-1.83381	0.0736698	-1.03972	0.136657	thionin-like protein (AHRD V3.3 *** AT1G25275.1)	35.2	No Mercator4 annotation.other annotation available	mercator4v6.0: not classified & prot-scriber: no annotation & swissprot: no annotation & original description: thionin-like protein (AHRD V3.3 *** AT1G25275.1)
Solyc01g160360.1.1	1.24661	0.0185595	1.36245	0.0669017	1.10868	0.0669683	UDP-glucuronic acid decarboxylase (AHRD V3.11 *** tr|G5DXR5|G5DXR5_SILLA)	3.13.5.1, 50.4.1	Carbohydrate metabolism.nucleotide sugar biosynthesis.UDP-D-xylose biosynthesis.UDP-D-glucuronic acid decarboxylase && Enzyme classification.EC_4 lyases.EC_4-1 carbon-carbon lyase	mercator4v6.0: UDP-D-glucuronic acid decarboxylase & prot-scriber: udp glucuronic acid decarboxylase & swissprot: UDP-glucuronic acid decarboxylase 4 & original description: UDP-glucuronic acid decarboxylase (AHRD V3.11 *** tr|G5DXR5|G5DXR5_SILLA) && mercator4v6.0: EC_4.1 carbon-carbon lyase & prot-scriber: udp glucuronic acid decarboxylase & swissprot: UDP-glucuronic acid decarboxylase 4 & origi…
Solyc02g014130.3.1	0.450665	0.0952656	0.503324	0.138808	0.403514	0.159155	ENHANCER OF AG-4 protein 2-like (AHRD V3.3 *** A0A2I4ED54_9ROSI)	35.1	No Mercator4 annotation.other annotation available	mercator4v6.0: not classified & prot-scriber: hepatoma derived growth factor protein & swissprot: ENHANCER OF AG-4 protein 2 & original description: ENHANCER OF AG-4 protein 2-like (AHRD V3.3 *** A0A2I4ED54_9ROSI)
Solyc02g014430.3.1	-3.91929	0.0775628	-3.7937	0.149279	-3.04444	0.172371	Equilibrative nucleotide transporter like (AHRD V3.3 *** A0A2R6QTM2_ACTCH)	6.1.6.3, 24.2.16	Nucleotide metabolism.purines.extracellular ATP.adenosine proton symporter *(ENT3) && Solute transport.carrier-mediated transport.nucleoside transporter *(ENT)	mercator4v6.0: adenosine proton symporter *(ENT3) & prot-scriber: equilibrative nucleotide transporter & swissprot: Equilibrative nucleotide transporter 3 & original description: Equilibrative nucleotide transporter like (AHRD V3.3 *** A0A2R6QTM2_ACTCH) && mercator4v6.0: nucleoside transporter *(ENT) & prot-scriber: equilibrative nucleotide transporter & swissprot: Equilibrative nucleotide transp…
Solyc02g030225.1.1	-0.935522	0.0222939	-0.621553	0.145382	-0.509208	0.173949	UDP-glucose 4-epimerase (AHRD V3.3 *** A0A1Y1ITM0_KLENI)	3.13.7.1, 50.5.1	Carbohydrate metabolism.nucleotide sugar biosynthesis.UDP-L-arabinose biosynthesis.UDP-D-xylose 4-epimerase && Enzyme classification.EC_5 isomerases.EC_5-1 racemase or epimerase	mercator4v6.0: UDP-D-xylose 4-epimerase & prot-scriber: bifunctional udp glucose 4 epimerase & swissprot: UDP-arabinose 4-epimerase 1 & original description: UDP-glucose 4-epimerase (AHRD V3.3 *** A0A1Y1ITM0_KLENI) && mercator4v6.0: EC_5.1 racemase or epimerase & prot-scriber: bifunctional udp glucose 4 epimerase & swissprot: UDP-arabinose 4-epimerase 1 & original description: UDP-glucose 4-epime…
Solyc02g064650.3.1	-0.584574	0.153961	-0.636074	0.179624	-0.611583	0.167919	xyloglucan endo-transglycosylase B2	7.11.2	Coenzyme metabolism.phosphoadenosine phosphosulfate (PAPS) homeostasis.adenosine phosphosulfate kinase *(APK)	mercator4v6.0: adenosine phosphosulfate kinase & prot-scriber: adenylyl sulfate kinase 1 & swissprot: Adenylyl-sulfate kinase, chloroplastic & original description: xyloglucan endo-transglycosylase B2
Solyc02g064720.3.1	0.910007	0.0731426	0.976573	0.13786	1.19336	0.07227	BTB/POZ domain-containing protein (AHRD V3.3 *** A0A2G2XBD2_CAPBA)	19.2.2.12.4.2.9	Protein homeostasis.ubiquitin-proteasome system.ubiquitin-fold protein conjugation.CULLIN-based E3 ubiquitin ligase activities.CUL3-based E3 ubiquitin ligase complexes.BTB/POZ substrate adaptor component activities.substrate adaptor *(NCL/NCH)	mercator4v6.0: substrate adaptor *(NCL/NCH) of CUL3-BTB E3 ubiquitin ligase complex & prot-scriber: btb poz domain containing protein & swissprot: BTB/POZ domain-containing protein SR1IP1 & original description: BTB/POZ domain-containing protein (AHRD V3.3 *** A0A2G2XBD2_CAPBA)
Solyc02g065240.3.1	-1.65236	0.0861848	-1.55416	0.159836	-2.92561	0.0443045	Methyl esterase.1	35.1	No Mercator4 annotation.other annotation available	mercator4v6.0: not classified & prot-scriber: ab hydrolase domain containing protein & swissprot: Salicylic acid-binding protein 2 & original description: Methyl esterase.1
Solyc02g065680.3.1	0.392542	0.172379	0.528218	0.142388	0.607789	0.0936565	Amino acid transporter (AHRD V3.3 *** A0A200QY84_9MAGN)	24.2.3.4.7	Solute transport.carrier-mediated transport.APC superfamily.AAAP family.solute transporter *(AAAP)	mercator4v6.0: solute transporter *(AAAP) & prot-scriber: aa trans domain containing protein & swissprot: Amino acid transporter AVT6A & original description: Amino acid transporter (AHRD V3.3 *** A0A200QY84_9MAGN)
Solyc02g067230.3.1	0.614219	0.17904	0.763421	0.1574	1.30292	0.046338	Dof zinc finger protein3	15.5.2.3, 29.4.1.2	RNA biosynthesis.DNA-binding transcriptional regulation.zinc-coordinating DNA-binding domain.DOF transcription factor && Plant organogenesis.flower formation.photoperiodic pathway.transcriptional regulator *(CDF)	mercator4v6.0: DOF transcription factor & prot-scriber: dof zinc finger protein & swissprot: Cyclic dof factor 2 & original description: Dof zinc finger protein3 && mercator4v6.0: transcriptional regulator *(CDF) involved in photoperiod pathway & prot-scriber: dof zinc finger protein & swissprot: Cyclic dof factor 2 & original description: Dof zinc finger protein3
Solyc02g068180.3.1	-0.502252	0.0407018	-0.425925	0.141665	-0.376036	0.13689	ABC transporter ATP-binding protein (AHRD V3.3 *** A0A347ZBK6_LACPN)	25.5.2.14.1.2	Nutrient uptake.micronutrient homeostasis.iron.chloroplast iron homeostasis.ECF-type iron cation transport complex.nucleotide binding component *(NAP14)	mercator4v6.0: nucleotide binding component *(NAP14) of iron cation transport complex & prot-scriber: energy coupling factor transporter atp binding protein ecfa & swissprot: ABC transporter I family member 11, chloroplastic & original description: ABC transporter ATP-binding protein (AHRD V3.3 *** A0A347ZBK6_LACPN)
Solyc02g068930.5.1	-0.998069	0.0155642	-0.715661	0.133081	-0.977895	0.0449414	Cytochrome c6, chloroplastic (AHRD V3.11 *** tr|A0A1U8FS80|A0A1U8FS80_CAPAN)	1.1.3.2	Photosynthesis.photophosphorylation.Cytb6/f to PS-I electron carriers.cytochrome hemoprotein *(Cytc6a)	mercator4v6.0: cytochrome electron carrier *(Cytc6a) & prot-scriber: cytochrome c 553 & swissprot: Cytochrome c6, chloroplastic & original description: Cytochrome c6, chloroplastic (AHRD V3.11 *** tr|A0A1U8FS80|A0A1U8FS80_CAPAN)
Solyc02g069690.1.1	3.16034	0.00565568	1.78045	0.1134	1.28124	0.124789	FAD-binding Berberine family protein (AHRD V3.3 *** A0A1P8AT94_ARATH)	50.1.1	Enzyme classification.EC_1 oxidoreductases.EC_1-1 oxidoreductase acting on CH-OH group of donor	mercator4v6.0: EC_1.1 oxidoreductase acting on CH-OH group of donor & prot-scriber: fad binding pcmh type domain containing protein & swissprot: Monolignol oxidoreductase AtBBE-like 15 & original description: FAD-binding Berberine family protein (AHRD V3.3 *** A0A1P8AT94_ARATH)
Solyc02g069930.1.1	-4.21627	0.0838613	-4.60017	0.141788	-3.6174	0.150784	Alpha/beta-Hydrolases superfamily protein (AHRD V3.3 *** Q9LFQ7_ARATH)	35.1	No Mercator4 annotation.other annotation available	mercator4v6.0: not classified & prot-scriber: hydrolase 4 domain containing protein & swissprot: Caffeoylshikimate esterase & original description: Alpha/beta-Hydrolases superfamily protein (AHRD V3.3 *** Q9LFQ7_ARATH)
Solyc02g070040.1.1	-0.917979	0.0316008	1.09272	0.0691233	0.632109	0.130098	ethylene-responsive nuclear protein / ethylene-regulated nuclear protein (ERT2) (AHRD V3.3 *-* AT4G20880.1)	35.1	No Mercator4 annotation.other annotation available	mercator4v6.0: not classified & prot-scriber: dna directed rna polymerase subunit beta & swissprot: no annotation & original description: ethylene-responsive nuclear protein / ethylene-regulated nuclear protein (ERT2) (AHRD V3.3 *-* AT4G20880.1)
Solyc02g070050.3.1	-0.739642	0.0200095	-0.574458	0.133081	-0.410685	0.158552	Fatty acid hydroxylase (AHRD V3.3 *** A0A200Q3T8_9MAGN)	5.4.3.2	Lipid metabolism.sphingolipid metabolism.complex sphingolipid biosynthesis.sphingolipid fatty acid 2-hydroxylase *(FAH)	mercator4v6.0: sphingolipid fatty acid 2-hydroxylase & prot-scriber: fatty acid hydroxylase domain containing protein & swissprot: Dihydroceramide fatty acyl 2-hydroxylase FAH1 & original description: Fatty acid hydroxylase (AHRD V3.3 *** A0A200Q3T8_9MAGN)
Solyc02g070390.3.1	-0.481824	0.0654351	-0.434562	0.150628	-0.360839	0.180405	protein PLASTID TRANSCRIPTIONALLY ACTIVE 12 (AHRD V3.3 *** A0A2I4GUX2_9ROSI)	15.7.1.2.5, 26.5.1.3	RNA biosynthesis.organellar gene expression machinery.plastid-encoded RNA polymerase (PEP) complex.essential co-factor components.component *(PAP5/TAC12) && External stimuli response.temperature.sensing and signalling.transcriptional coactivator *(HEMERA)	mercator4v6.0: cofactor of plastid-encoded RNA polymerase *(PAP5/TAC12) & prot-scriber: protein plastid transcriptionally active 12 chloroplastic & swissprot: Protein PLASTID TRANSCRIPTIONALLY ACTIVE 12, chloroplastic & original description: protein PLASTID TRANSCRIPTIONALLY ACTIVE 12 (AHRD V3.3 *** A0A2I4GUX2_9ROSI) && mercator4v6.0: transcriptional coactivator *(HEMERA) & prot-scriber: protein …
Solyc02g070900.1.1	0.968239	0.0809464	0.873961	0.16592	0.794883	0.173242	Unknown protein	35.1	No Mercator4 annotation.other annotation available	mercator4v6.0: not classified & prot-scriber: chlorophyll a b inding protein chloroplstic & swissprot: no annotation & original description: Unknown protein
Solyc02g073580.1.1	1.17804	0.0736569	2.23783	0.042342	1.19319	0.107148	transcription factor TGA6-like (AHRD V3.3 *** A0A2I4DJ54_9ROSI)	35.1	No Mercator4 annotation.other annotation available	mercator4v6.0: not classified & prot-scriber: dog domain containing protein & swissprot: Protein DOG1-like 4 & original description: transcription factor TGA6-like (AHRD V3.3 *** A0A2I4DJ54_9ROSI)
Solyc02g076980.5.1.1	2.46825	0.0486376	2.20246	0.141665	2.18161	0.108672	#N/A	19.4.1.1.3, 50.3.4	Protein homeostasis.proteolysis.cysteine peptidase activities.Papain-type protease activities.subclass SAG12 cysteine protease && Enzyme classification.EC_3 hydrolases.EC_3-4 hydrolase acting on peptide bond (peptidase)	mercator4v6.0: Papain-type subclass SAG12 cysteine protease & prot-scriber: senescence specific cysteine protease sag protein & swissprot: Senescence-specific cysteine protease SAG12 & original description: Cysteine protease-like protein (AHRD V3.3 *** Q9SG15_ARATH) && mercator4v6.0: EC_3.4 hydrolase acting on peptide bond (peptidase) & prot-scriber: senescence specific cysteine protease sag prot…
Solyc02g077710.1.1	-2.23076	0.111182	-2.22975	0.165229	-2.09245	0.159081	protein E6-like (AHRD V3.3 *-* A0A2I4DTB4_9ROSI)	35.1	No Mercator4 annotation.other annotation available	mercator4v6.0: not classified & prot-scriber: protein e6 isoform x1 & swissprot: no annotation & original description: protein E6-like (AHRD V3.3 *-* A0A2I4DTB4_9ROSI)
Solyc02g078970.4.1	0.384515	0.0359324	0.256246	0.179626	0.391925	0.0751085	Transducin/WD40 repeat-like superfamily protein (AHRD V3.3 *** A0A2U1MY18_ARTAN)	16.1.5.1.12	RNA processing.pre-RNA splicing.MAC/NTC spliceosome-associated complex.core components.substrate adaptor component *(MAC12/PRP17) of regulatory E3 ubiquitin ligase activity	mercator4v6.0: regulatory component *(PRP17) of MAC spliceosome-associated complex & prot-scriber: pre mrna processing factor & swissprot: COMPASS-like H3K4 histone methylase component WDR5A & original description: Transducin/WD40 repeat-like superfamily protein (AHRD V3.3 *** A0A2U1MY18_ARTAN)
Solyc02g079290.3.1	1.31538	0.170452	1.67331	0.151562	1.9216	0.103833	FLOWERING LOCUS T/ TERMINAL FLOWER 1-like protein (AHRD V3.3 *** Q6L5N9_POPNI)	35.1	No Mercator4 annotation.other annotation available	mercator4v6.0: not classified & prot-scriber: protein mother of ft and tfl homolog & swissprot: Protein MOTHER of FT and TFL1 & original description: FLOWERING LOCUS T/ TERMINAL FLOWER 1-like protein (AHRD V3.3 *** Q6L5N9_POPNI)
Solyc02g080640.4.1	-1.21089	0.0985135	-1.86063	0.0968707	-0.988743	0.197029	adenylyl-sulfate reductase	25.2.2.1	Nutrient uptake.sulfur assimilation.sulfate assimilation.(phospho)adenosine phosphosulfate reductase *(APR)	mercator4v6.0: (phospho)adenosine phosphosulfate reductase *(APR) & prot-scriber: adenosine 5 phosphosulfate reductase & swissprot: 5'-adenylylsulfate reductase 3, chloroplastic & original description: adenylyl-sulfate reductase
Solyc02g080880.4.1	1.68565	0.0197348	1.08524	0.143408	0.946051	0.14859	Aspartic proteinase (AHRD V3.3 *** A0A1U8FF23_CAPAN)	19.4.3.1, 50.3.4	Protein homeostasis.proteolysis.aspartic peptidase activities.Pepsin-type protease && Enzyme classification.EC_3 hydrolases.EC_3-4 hydrolase acting on peptide bond (peptidase)	mercator4v6.0: Pepsin-type protease & prot-scriber: aspartic proteinase a1 & swissprot: Aspartic proteinase & original description: Aspartic proteinase (AHRD V3.3 *** A0A1U8FF23_CAPAN) && mercator4v6.0: EC_3.4 hydrolase acting on peptide bond (peptidase) & prot-scriber: aspartic proteinase a1 & swissprot: Aspartic proteinase & original description: Aspartic proteinase (AHRD V3.3 *** A0A1U8FF23_CA…
Solyc02g082480.3.1	0.543005	0.0391445	0.432751	0.145013	0.335528	0.19471	glutamate receptor-like 3.5	24.3.9	Solute transport.channels.ligand-gated cation channel *(GLR)	mercator4v6.0: ligand-gated cation channel *(GLR) & prot-scriber: glutamate receptor & swissprot: Glutamate receptor 3.6 & original description: glutamate receptor-like 3.5
Solyc02g082760.3.1	-0.412566	0.153419	-0.59293	0.136696	-0.447332	0.153895	ethylene-responsive catalase	10.1.2, 50.1.11	Redox homeostasis.reactive oxygen scavenging.catalase && Enzyme classification.EC_1 oxidoreductases.EC_1-11 oxidoreductase acting on peroxide as acceptor	mercator4v6.0: catalase & prot-scriber: catalase isozyme & swissprot: Catalase isozyme 2 & original description: ethylene-responsive catalase && mercator4v6.0: EC_1.11 oxidoreductase acting on peroxide as acceptor & prot-scriber: catalase isozyme & swissprot: Catalase isozyme 2 & original description: ethylene-responsive catalase
Solyc02g084870.3.1	-0.996503	0.00638624	-0.75506	0.0670008	-0.368254	0.174972	mitogen-activated protein kinase 8	27.14.1, 50.2.7	Multi-process regulation.MAP kinase cascade signalling.MAP-kinase protein kinase && Enzyme classification.EC_2 transferases.EC_2-7 transferase transferring phosphorus-containing group	mercator4v6.0: MAP-kinase protein kinase & prot-scriber: mitogen activated protein kinase & swissprot: Mitogen-activated protein kinase 7 & original description: mitogen-activated protein kinase 8 && mercator4v6.0: EC_2.7 transferase transferring phosphorus-containing group & prot-scriber: mitogen activated protein kinase & swissprot: Mitogen-activated protein kinase 7 & original description: mit…
Solyc02g085630.3.1	0.905381	0.180196	1.21445	0.145382	1.39518	0.0990359	Homeobox-leucine zipper protein ATHB-.1	15.5.3.1.1	RNA biosynthesis.DNA-binding transcriptional regulation.helix-turn-helix DNA-binding domain.HOMEO domain.HD-ZIP I/II-type transcription factor	mercator4v6.0: HD-ZIP I/II-type transcription factor & prot-scriber: homeobox leucine zipper protein hox & swissprot: Homeobox-leucine zipper protein ATHB-40 & original description: Homeobox-leucine zipper protein ATHB-.1
Solyc02g085870.3.1	-2.2638	0.0558724	-2.33618	0.136696	-1.76325	0.145703	beta-ketoacyl-coenzyme A synthase	5.1.6.1.1.1	Lipid metabolism.fatty acid metabolism.endoplasmic reticulum-localized fatty acid elongase (FAE) system.fatty acid elongation complex.condensing enzyme activities.3-ketoacyl-CoA synthase *(KCS)	mercator4v6.0: 3-ketoacyl-CoA synthase *(KCS) & prot-scriber: 3 ketoacyl coa synthase & swissprot: 3-ketoacyl-CoA synthase 6 & original description: beta-ketoacyl-coenzyme A synthase
Solyc02g086050.3.1	-0.483036	0.138278	-0.537638	0.160495	-0.530274	0.13953	Abscisic acid (Aba)-deficient 4 (AHRD V3.3 *** A0A1P8AQ81_ARATH)	9.1.6.2.4, 11.1.1.2	Secondary metabolism.terpenoids.carotenoid biosynthesis.xanthophylls.neoxanthin synthase *(ABA4) && Phytohormone action.abscisic acid.biosynthesis.neoxanthin synthase *(ABA4)	mercator4v6.0: neoxanthin synthase *(ABA4) & prot-scriber: protein aba deficient 4 chloroplastic & swissprot: Protein ABA DEFICIENT 4, chloroplastic & original description: Abscisic acid (Aba)-deficient 4 (AHRD V3.3 *** A0A1P8AQ81_ARATH) && mercator4v6.0: neoxanthin synthase *(ABA4) & prot-scriber: protein aba deficient 4 chloroplastic & swissprot: Protein ABA DEFICIENT 4, chloroplastic & origina…
Solyc02g086290.3.1	1.97862	0.0129042	0.959552	0.186509	1.21753	0.104781	Protein kinase, catalytic domain-containing protein (AHRD V3.11 *-* tr|A0A2U1PLE6|A0A2U1PLE6_ARTAN)	35.1	No Mercator4 annotation.other annotation available	mercator4v6.0: not classified & prot-scriber: leaf rust disease resistance locus receptor protein kinase & swissprot: LEAF RUST 10 DISEASE-RESISTANCE LOCUS RECEPTOR-LIKE PROTEIN KINASE-like 1.4 & original description: Protein kinase, catalytic domain-containing protein (AHRD V3.11 *-* tr|A0A2U1PLE6|A0A2U1PLE6_ARTAN)
Solyc02g087350.3.1	-1.93867	0.00527401	1.27516	0.0691233	0.960513	0.0874086	Hexosyltransferase (AHRD V3.3 *** A0A2G2XIE5_CAPBA)	21.2.2.1.1	Cell wall organisation.hemicellulose.xylan.biosynthesis.galacturonosyltransferase *(GATL)	mercator4v6.0: galacturonosyltransferase *(GATL) & prot-scriber: hexosyltransferase & swissprot: Probable galacturonosyltransferase-like 10 & original description: Hexosyltransferase (AHRD V3.3 *** A0A2G2XIE5_CAPBA)
Solyc02g087970.1.1	1.17765	0.0412536	0.900598	0.154096	0.746005	0.19054	Mini zinc finger protein (AHRD V3.3 *** A0ZXL1_SOLLC)	15.5.3.1.11	RNA biosynthesis.DNA-binding transcriptional regulation.helix-turn-helix DNA-binding domain.HOMEO domain.zf-HD-type transcription factor	mercator4v6.0: zf-HD-type transcription factor & prot-scriber: mini zinc finger protein & swissprot: Mini zinc finger protein 1 & original description: Mini zinc finger protein (AHRD V3.3 *** A0ZXL1_SOLLC)
Solyc02g088390.4.1	-2.18828	0.0133708	-1.51285	0.132682	-1.83094	0.0636429	Lamin-like protein (AHRD V3.3 *** A0A2G2V9B8_CAPBA)	35.1	No Mercator4 annotation.other annotation available	mercator4v6.0: not classified & prot-scriber: phytocyanin domain containing protein & swissprot: Early nodulin-like protein 17 & original description: Lamin-like protein (AHRD V3.3 *** A0A2G2V9B8_CAPBA)
Solyc02g089610.2.1	1.28552	0.0514788	1.32569	0.133081	1.19006	0.10542	S-adenosylmethionine decarboxylase 2	8.2.1, 50.4.1	Polyamine metabolism.spermidine biosynthesis.S-adenosyl methionine decarboxylase *(SAMDC) && Enzyme classification.EC_4 lyases.EC_4-1 carbon-carbon lyase	mercator4v6.0: S-adenosyl methionine decarboxylase *(SAMDC) & prot-scriber: s adenoylmethionine decarboxylae proenzyme & swissprot: S-adenosylmethionine decarboxylase proenzyme & original description: S-adenosylmethionine decarboxylase 2 && mercator4v6.0: EC_4.1 carbon-carbon lyase & prot-scriber: s adenoylmethionine decarboxylae proenzyme & swissprot: S-adenosylmethionine decarboxylase proenzyme…
Solyc02g089650.3.1	0.507018	0.0869054	0.43322	0.18764	0.517366	0.11757	hypothetical protein (DUF1262) (AHRD V3.3 *** AT1G13520.1)	35.1	No Mercator4 annotation.other annotation available	mercator4v6.0: not classified & prot-scriber: metalloenzyme domain containing protein & swissprot: no annotation & original description: hypothetical protein (DUF1262) (AHRD V3.3 *** AT1G13520.1)
Solyc02g090430.3.1	-1.36462	0.0141261	-0.950112	0.133081	-1.30783	0.0443045	MAP kinase kinase kinase 20	27.14.4, 50.2.7	Multi-process regulation.MAP kinase cascade signalling.MAP3K-MEKK-RAF/subgroup-A protein kinase && Enzyme classification.EC_2 transferases.EC_2-7 transferase transferring phosphorus-containing group	mercator4v6.0: MAP3K-MEKK-RAF/subgroup-A protein kinase & prot-scriber: mitogen activated protein kinase & swissprot: Mitogen-activated protein kinase kinase kinase 5 & original description: MAP kinase kinase kinase 20 && mercator4v6.0: EC_2.7 transferase transferring phosphorus-containing group & prot-scriber: mitogen activated protein kinase & swissprot: Mitogen-activated protein kinase kinase …
Solyc02g091120.4.1	0.597839	0.00930009	0.299597	0.151813	0.484348	0.0473366	DNA ligase (AHRD V3.3 *** A0A2G3D842_CAPCH)	35.1	No Mercator4 annotation.other annotation available	mercator4v6.0: not classified & prot-scriber: dna ligase domain containing protein & swissprot: DNA ligase 6 & original description: DNA ligase (AHRD V3.3 *** A0A2G3D842_CAPCH)
Solyc02g091510.3.1	-0.480076	0.0877089	-0.509163	0.141788	-0.433058	0.148582	GDP-L-galactose phosphorylase.1	10.4.8.1.5	Redox homeostasis.ascorbate-based redox regulation.ascorbate metabolism.L-galactose biosynthesis pathway.GDP-L-galactose phosphorylase *(VTC2/5)	mercator4v6.0: GDP-L-galactose phosphorylase *(VTC2/5) & prot-scriber: gdp d glucose phosphorylase & swissprot: GDP-L-galactose phosphorylase 1 & original description: GDP-L-galactose phosphorylase.1
Solyc02g092530.4.1	-0.847864	0.0960892	0.87681	0.146046	0.758233	0.157701	Acetamidase/Formamidase (AHRD V3.3 *** A0A200R348_9MAGN)	35.1	No Mercator4 annotation.other annotation available	mercator4v6.0: not classified & prot-scriber: acetamidase formamidase & swissprot: no annotation & original description: Acetamidase/Formamidase (AHRD V3.3 *** A0A200R348_9MAGN)
Solyc02g092580.3.1	-4.77571	0.0141261	-3.64863	0.103142	-2.71831	0.104773	Peroxidase (AHRD V3.3 *** K4BD54_SOLLC)	50.1.11	peroxidase, also in defence	mercator4v6.0: EC_1.11 oxidoreductase acting on peroxide as acceptor & prot-scriber: peroxidase 4 protein & swissprot: Peroxidase 51 & original description: Peroxidase (AHRD V3.3 *** K4BD54_SOLLC)
Solyc02g093000.3.1	-0.3794	0.157898	-0.559398	0.136696	-0.584401	0.0895027	phosphatidylinositol 3,4,5-trisphosphate 3-phosphatase and protein-tyrosine-phosphatase PTEN2A-like (AHRD V3.3 *** A0A2I4GM96_9ROSI)	27.6.2.8.2, 50.3.1	Multi-process regulation.phosphoinositide signalling.phosphoinositide homeostasis.phosphatidylinositol 3-phosphate homeostasis.phosphatidylinositol 3-phosphate phosphatase *(PTEN) && Enzyme classification.EC_3 hydrolases.EC_3-1 hydrolase acting on ester bond	mercator4v6.0: phosphatidylinositol 3-phosphate phosphatase *(PTEN) & prot-scriber: phosphatidylinositol 3 4 5 trisphosphate phosphatase and dual specificity protein pten & swissprot: Phosphatidylinositol 3,4,5-trisphosphate 3-phosphatase and protein-tyrosine-phosphatase PTEN2A & original description: phosphatidylinositol 3,4,5-trisphosphate 3-phosphatase and protein-tyrosine-phosphatase PTEN2A-l…
Solyc02g150120.1.1	-0.294546	0.092248	-0.305679	0.145382	-0.321306	0.107148	Calcium-binding EF hand family protein (AHRD V3.3 *** Q9FNN0_ARATH)	35.1	No Mercator4 annotation.other annotation available	mercator4v6.0: not classified & prot-scriber: calcium binding ef hand protein & swissprot: no annotation & original description: Calcium-binding EF hand family protein (AHRD V3.3 *** Q9FNN0_ARATH)
Solyc02g150147.1.1	1.61699	0.0565621	1.68848	0.136696	1.3506	0.131126	S-adenosylmethionine decarboxylase (AHRD V3.3 *-* Q6KC47_PRUPE)	35.1	No Mercator4 annotation.other annotation available	mercator4v6.0: not classified & prot-scriber: n domain containing protein & swissprot: no annotation & original description: S-adenosylmethionine decarboxylase (AHRD V3.3 *-* Q6KC47_PRUPE)
Solyc03g005390.3.1	-0.248703	0.189032	-0.304918	0.16592	-0.384511	0.101274	Magnesium transporter MRS2-I (AHRD V3.3 *** A0A2G2ZKY8_CAPAN)	24.3.3.1	Solute transport.channels.CorA family.metal cation transporter *(MRS/MGT)	mercator4v6.0: metal cation transporter *(MRS/MGT) & prot-scriber: magnesium transporter mrs & swissprot: Magnesium transporter MRS2-2 & original description: Magnesium transporter MRS2-I (AHRD V3.3 *** A0A2G2ZKY8_CAPAN)
Solyc03g005470.3.1	-1.06618	0.00741746	-0.961146	0.0440323	-0.807721	0.0460176	HR-like lesion-inducing protein-related (AHRD V3.3 *** B6SJ11_MAIZE)	35.1	No Mercator4 annotation.other annotation available	mercator4v6.0: not classified & prot-scriber: hr lesion inducing protein & swissprot: no annotation & original description: HR-like lesion-inducing protein-related (AHRD V3.3 *** B6SJ11_MAIZE)
Solyc03g006330.5.1	-1.52095	0.0385309	-1.09663	0.160495	-1.2748	0.10542	Leucine-rich repeat receptor-like serine/threonine-protein kinase (AHRD V3.11 *** tr|A0A0A7LUM7|A0A0A7LUM7_ALBBR)	35.1	No Mercator4 annotation.other annotation available	mercator4v6.0: not classified & prot-scriber: malectin like domain containing protein & swissprot: Receptor-like protein 4 & original description: Leucine-rich repeat receptor-like serine/threonine-protein kinase (AHRD V3.11 *** tr|A0A0A7LUM7|A0A0A7LUM7_ALBBR)
Solyc03g006700.3.1	-2.6026	0.0334748	-2.24896	0.136696	-3.17532	0.0474849	Peroxidase (AHRD V3.3 *** K4BE93_SOLLC)	50.1.11	Enzyme classification.EC_1 oxidoreductases.EC_1-11 oxidoreductase acting on peroxide as acceptor	mercator4v6.0: EC_1.11 oxidoreductase acting on peroxide as acceptor & prot-scriber: anionic peroxidase & swissprot: Suberization-associated anionic peroxidase 2 & original description: Peroxidase (AHRD V3.3 *** K4BE93_SOLLC)
Solyc03g006960.4.1	-1.15831	0.160906	-1.41842	0.154035	-1.18861	0.182443	Protein phosphatase 2C (AHRD V3.3 *** A0A2U1PQC9_ARTAN)	18.5.1.2.1	Protein modification.dephosphorylation.protein serine/threonine phosphatase families.PPM/PP2C Mn/Mg-dependent phosphatase families.clade A phosphatase	mercator4v6.0: clade A phosphatase & prot-scriber: protein serine threonine phosphatase & swissprot: Probable protein phosphatase 2C 75 & original description: Protein phosphatase 2C (AHRD V3.3 *** A0A2U1PQC9_ARTAN)
Solyc03g007050.3.1	-2.37281	0.136867	-2.37697	0.199904	-2.21224	0.192994	LRR receptor-like kinase family protein (AHRD V3.3 *** A0A072VP04_MEDTR)	11.11.2.3.2, 18.4.1.13.2, 29.1.3.2.1, 50.2.7	Phytohormone action.signalling peptides.CRP (cysteine-rich-peptide) category.EPF/EPFL-peptide activity.ERF-peptide receptor *(ER) && Protein modification.phosphorylation.TKL protein kinase families.LRR-XIII protein kinase families.LRR-XIIIb protein kinase && Plant organogenesis.leaf formation.stomata.stomatal patterning.regulatory peptide receptor kinase *(ERECTA) && Enzyme classification.EC_2 tr…	mercator4v6.0: ERF-peptide receptor *(ER) & prot-scriber: lrr receptor serine threonine protein kinase & swissprot: LRR receptor-like serine/threonine-protein kinase ERL2 & original description: LRR receptor-like kinase family protein (AHRD V3.3 *** A0A072VP04_MEDTR) && mercator4v6.0: LRR-XIIIb protein kinase & prot-scriber: lrr receptor serine threonine protein kinase & swissprot: LRR receptor-l…
Solyc03g007380.2.1	-2.73477	0.0117006	-1.47311	0.142388	-1.39353	0.122105	WRKY transcription factor 52	15.5.7.5.1	RNA biosynthesis.DNA-binding transcriptional regulation.beta-hairpin exposed by alpha/beta-scaffold structure.WRKY transcription factor activity.transcription factor *(WRKY)	mercator4v6.0: transcription factor *(WRKY) & prot-scriber: wrky domain containing protein & swissprot: Probable WRKY transcription factor 41 & original description: WRKY transcription factor 52
Solyc03g007850.1.1	0.920863	0.0089234	0.538075	0.136696	0.839273	0.0344926	Crooked neck-like protein.1	16.1.5.1.10	RNA processing.pre-RNA splicing.MAC/NTC spliceosome-associated complex.core components.component *(CRN/MAC10)	mercator4v6.0: component *(CRN/MAC10) of non-snRNP MOS4-associated complex & prot-scriber: pre mrna splicing factor clf & swissprot: no annotation & original description: Crooked neck-like protein.1
Solyc03g025670.3.1	3.35119	0.0182127	1.66258	0.193159	2.06613	0.11268	PA.1	35.1	No Mercator4 annotation.other annotation available	mercator4v6.0: not classified & prot-scriber: par 1b protein & swissprot: no annotation & original description: PA.1
Solyc03g025970.3.1	-0.790968	0.135937	-1.15913	0.132682	-0.73683	0.193083	Methyl-CpG binding domain protein (AHRD V3.3 *-* A0A2K3NPJ5_TRIPR)	35.1	No Mercator4 annotation.other annotation available	mercator4v6.0: not classified & prot-scriber: methyl cpg binding domain containing protein & swissprot: no annotation & original description: Methyl-CpG binding domain protein (AHRD V3.3 *-* A0A2K3NPJ5_TRIPR)
Solyc03g031910.3.1	2.20964	0.0126764	1.19797	0.149279	1.37159	0.102452	P-loop containing nucleoside triphosphate hydrolase (AHRD V3.3 *** A0A2U1N274_ARTAN)	35.1	No Mercator4 annotation.other annotation available	mercator4v6.0: not classified & prot-scriber: regulator of nonsense transcripts homolog & swissprot: Probable helicase MAGATAMA 3 & original description: P-loop containing nucleoside triphosphate hydrolase (AHRD V3.3 *** A0A2U1N274_ARTAN)
Solyc03g043870.3.1	-1.07596	0.0903353	-0.912267	0.196717	-0.887034	0.18371	zinc ion binding protein (AHRD V3.3 *** AT5G65740.2)	35.1	No Mercator4 annotation.other annotation available	mercator4v6.0: not classified & prot-scriber: e3 ubiquitin protein ligase fancl isoform x1 & swissprot: no annotation & original description: zinc ion binding protein (AHRD V3.3 *** AT5G65740.2)
Solyc03g043880.3.1	-2.10787	0.0565378	-3.01815	0.085238	-1.52205	0.172371	SlBCAT4	4.2.2.8.6, 4.3.2.4, 4.6.7.1, 50.2.6	Amino acid metabolism.aspartate group amino acid biosynthesis.aspartate-derived amino acids.isoleucine biosynthesis.valine/leucine/isoleucine aminotransferase && Amino acid metabolism.pyruvate group amino acid biosynthesis.pyruvate-derived amino acids.valine/leucine/isoleucine aminotransferase && Amino acid metabolism.amino acid degradation.branched-chain amino acids.branched-chain aminotransfera…	mercator4v6.0: valine/leucine/isoleucine aminotransferase & prot-scriber: branched chain amino acid transferase 1 & swissprot: Branched-chain amino acid aminotransferase 2, chloroplastic & original description: SlBCAT4 && mercator4v6.0: valine/leucine/isoleucine aminotransferase & prot-scriber: branched chain amino acid transferase 1 & swissprot: Branched-chain amino acid aminotransferase 2, chlo…
Solyc03g044100.4.1	-0.930852	0.0406098	-0.914553	0.132682	-0.827909	0.103698	Peroxidase (AHRD V3.3 *** K4BG30_SOLLC)	50.1.11	Enzyme classification.EC_1 oxidoreductases.EC_1-11 oxidoreductase acting on peroxide as acceptor	mercator4v6.0: EC_1.11 oxidoreductase acting on peroxide as acceptor & prot-scriber: cationic peroxidase & swissprot: Peroxidase 51 & original description: Peroxidase (AHRD V3.3 *** K4BG30_SOLLC)
Solyc03g044910.1.1	1.38684	0.0152718	0.8042	0.149279	1.18675	0.0636429	Elongation of fatty acids protein 3-like (AHRD V3.3 *** A0A1U8GG41_CAPAN)	5.1.6.1.1.2	Lipid metabolism.fatty acid metabolism.endoplasmic reticulum-localized fatty acid elongase (FAE) system.fatty acid elongation complex.condensing enzyme activities.condensing enzyme *(ELO)	mercator4v6.0: fatty acid elongation condensing enzyme *(ELO) & prot-scriber: elongation of fatty acids protein & swissprot: Elongation of fatty acids protein 3-like & original description: Elongation of fatty acids protein 3-like (AHRD V3.3 *** A0A1U8GG41_CAPAN)
Solyc03g063100.2.1	-5.30757	0.0452967	-4.78827	0.138782	-6.88998	0.0751085	single flower truss	29.4.3.1.1.1, 29.4.3.3	Plant organogenesis.flower formation.floral transition regulation.florigen activity.FT-FD floral activator complex.florigen component *(FT) && Plant organogenesis.flower formation.floral transition regulation.regulatory protein *(TFL/BFT/CEN)	mercator4v6.0: florigen component *(FT) of FT-FD floral activator complex & prot-scriber: protein flowering locus t & swissprot: Protein VERNALIZATION 3 & original description: single flower truss && mercator4v6.0: regulatory protein *(TFL/BFT/CEN) involved in flowering modulation & prot-scriber: protein flowering locus t & swissprot: Protein VERNALIZATION 3 & original description: single flower …
Solyc03g063750.3.1	-1.34852	0.0215177	-1.04351	0.134853	-0.95046	0.105011	Exostosin family protein (AHRD V3.3 *** A0A2U1LUA7_ARTAN)	21.4.1.3.3.5	Cell wall organisation.cell wall proteins.hydroxyproline-rich glycoprotein activities.extensin activities.extensin glycosylation.alpha-1,3-arabinofuranosyltransferase *(ExAD)	mercator4v6.0: alpha-1,3-arabinofuranosyltransferase *(ExAD) & prot-scriber: egf domain containing protein & swissprot: Probable glucuronosyltransferase Os03g0107900 & original description: Exostosin family protein (AHRD V3.3 *** A0A2U1LUA7_ARTAN)
Solyc03g070465.1.1	0.763393	0.135223	1.15633	0.120574	1.30963	0.0636429	LOW QUALITY PROTEIN: cadmium/zinc-transporting ATPase HMA3-like, partial (AHRD V3.3 *-* XP_020266730.1)	35.1	No Mercator4 annotation.other annotation available	mercator4v6.0: not classified & prot-scriber: low quality protein disease resistance rga & swissprot: no annotation & original description: LOW QUALITY PROTEIN: cadmium/zinc-transporting ATPase HMA3-like, partial (AHRD V3.3 *-* XP_020266730.1)
Solyc03g071750.3.1	1.63647	0.0161721	1.50858	0.0875562	1.45946	0.0636429	3-phosphoinositide-dependent protein kinase.1	18.4.5.8, 50.2.7	Protein modification.phosphorylation.AGC protein kinase families.regulatory AGC-kinase kinase *(PDK1) && Enzyme classification.EC_2 transferases.EC_2-7 transferase transferring phosphorus-containing group	mercator4v6.0: regulatory AGC-kinase kinase *(PDK1) & prot-scriber: non specific serine threonine protein kinase & swissprot: 3-phosphoinositide-dependent protein kinase 2 & original description: 3-phosphoinositide-dependent protein kinase.1 && mercator4v6.0: EC_2.7 transferase transferring phosphorus-containing group & prot-scriber: non specific serine threonine protein kinase & swissprot: 3-pho…
Solyc03g082970.4.1	-0.53571	0.177483	-0.77702	0.138782	-0.547836	0.197743	Plastid transcriptionally active protein 7 (AHRD V3.3 *** A0A2K3PR76_TRIPR)	15.7.1.2.12	RNA biosynthesis.organellar gene expression machinery.plastid-encoded RNA polymerase (PEP) complex.essential co-factor components.component *(PAP12/TAC7)	mercator4v6.0: cofactor of plastid-encoded RNA polymerase *(PAP12/TAC7) & prot-scriber: protein plastid transcriptionally active & swissprot: Protein PLASTID TRANSCRIPTIONALLY ACTIVE 7 & original description: Plastid transcriptionally active protein 7 (AHRD V3.3 *** A0A2K3PR76_TRIPR)
Solyc03g083030.3.1	-1.97183	0.0392184	-1.70054	0.138782	-1.22511	0.184576	ABL interactor-like protein 3 (AHRD V3.3 *** AT5G24310.1)	20.2.2.2.5	Cytoskeleton organisation.microfilament network.actin polymerisation.SCAR/WAVE ARP2/3-activating complex.component *(ABIL)	mercator4v6.0: component *(ABIL) of SCAR/WAVE ARP2/3-activating complex & prot-scriber: abil protein & swissprot: Protein ABIL3 & original description: ABL interactor-like protein 3 (AHRD V3.3 *** AT5G24310.1)
Solyc03g095860.3.1	-1.38096	0.0501895	-1.35745	0.136696	-1.28215	0.104781	Ankyrin repeat-containing protein (AHRD V3.3 *** A0A2U1NC91_ARTAN)	35.1	No Mercator4 annotation.other annotation available	mercator4v6.0: not classified & prot-scriber: msp domain containing protein & swissprot: Protein VAPYRIN & original description: Ankyrin repeat-containing protein (AHRD V3.3 *** A0A2U1NC91_ARTAN)
Solyc03g096390.3.1	-0.362667	0.100619	-0.392063	0.142388	-0.457929	0.0933779	proline transporter 1	4.1.1.4.3, 24.2.3.4.3	Amino acid metabolism.glutamate group amino acid biosynthesis.glutamate-derived amino acids.proline biosynthesis.proline transporter *(ProT) && Solute transport.carrier-mediated transport.APC superfamily.AAAP family.proline transporter *(ProT)	mercator4v6.0: proline transporter *(ProT) & prot-scriber: aa trans domain containing protein & swissprot: Proline transporter 1 & original description: proline transporter 1 && mercator4v6.0: proline transporter *(ProT) & prot-scriber: aa trans domain containing protein & swissprot: Proline transporter 1 & original description: proline transporter 1
Solyc03g096800.4.1	-0.596554	0.164198	-0.95256	0.132682	-0.808076	0.107148	membrane protein of ER body-like protein (AHRD V3.3 *-* A0A2I4FK95_9ROSI)	24.2.12.2	Solute transport.carrier-mediated transport.VIT family.metal cation transporter *(MEB)	mercator4v6.0: metal cation transporter *(MEB) & prot-scriber: membrane protein of er body isorm x1 & swissprot: Membrane protein of ER body 1 & original description: membrane protein of ER body-like protein (AHRD V3.3 *-* A0A2I4FK95_9ROSI)
Solyc03g097170.3.1	-2.57799	0.0622948	-2.38149	0.145013	-2.23327	0.12894	NAD(P)-binding Rossmann-fold superfamily protein (AHRD V3.3 *** A0A2U1LGD5_ARTAN)	35.1	No Mercator4 annotation.other annotation available	mercator4v6.0: not classified & prot-scriber: 3beta hsd domain containing protein & swissprot: Cinnamoyl-CoA reductase-like SNL6 & original description: NAD(P)-binding Rossmann-fold superfamily protein (AHRD V3.3 *** A0A2U1LGD5_ARTAN)
Solyc03g097470.3.1	-1.16613	0.0484741	-0.985348	0.145382	-1.14841	0.0980036	3-oxoacyl-[acyl-carrier-protein] synthase 3 (AHRD V3.3 *** A0A2U1LL37_ARTAN)	5.1.4.2.3, 50.2.3	Lipid metabolism.fatty acid metabolism.plastidial fatty acid synthase (ptFAS) system.ketoacyl-ACP synthase (ptKAS) activities.ketoacyl-ACP synthase III && Enzyme classification.EC_2 transferases.EC_2-3 acyltransferase	mercator4v6.0: ketoacyl-ACP synthase III & prot-scriber: 3 oxoacyl [acyl carrier protein synthase & swissprot: Beta-ketoacyl-[acyl-carrier-protein] synthase III A, chloroplastic & original description: 3-oxoacyl-[acyl-carrier-protein] synthase 3 (AHRD V3.3 *** A0A2U1LL37_ARTAN) && mercator4v6.0: EC_2.3 acyltransferase & prot-scriber: 3 oxoacyl [acyl carrier protein synthase & swissprot: Beta-keto…
Solyc03g097600.4.1	-3.68316	0.000700034	-2.86414	0.00592408	-1.14232	0.0886145	Bidirectional sugar transporter SWEET (AHRD V3.11 *** tr|M1D4D4|M1D4D4_SOLTU)	24.2.6.1	Solute transport.carrier-mediated transport.TOC superfamily.sugar efflux transporter *(SWEET)	mercator4v6.0: sugar efflux transporter *(SWEET) & prot-scriber: bidirectional sugar transporter sweet protein & swissprot: Bidirectional sugar transporter SWEET11 & original description: Bidirectional sugar transporter SWEET (AHRD V3.11 *** tr|M1D4D4|M1D4D4_SOLTU)
Solyc03g097670.4.1	2.19174	0.0113829	1.48733	0.125119	1.27831	0.104781	DNA binding,ATP binding protein (AHRD V3.3 *** A0A2U1MGM2_ARTAN)	35.1	No Mercator4 annotation.other annotation available	mercator4v6.0: not classified & prot-scriber: histidine kinase atp binding domain containing protein & swissprot: Protein NO VEIN & original description: DNA binding,ATP binding protein (AHRD V3.3 *** A0A2U1MGM2_ARTAN)
Solyc03g097870.4.1	-1.91828	0.0089234	-2.17295	0.0221435	-1.08897	0.0990359	Bidirectional sugar transporter SWEET (AHRD V3.3 *** M1D7G9_SOLTU)	24.2.6.1	Solute transport.carrier-mediated transport.TOC superfamily.sugar efflux transporter *(SWEET)	mercator4v6.0: sugar efflux transporter *(SWEET) & prot-scriber: bidirectional sugar transporter sweet & swissprot: Bidirectional sugar transporter SWEET11 & original description: Bidirectional sugar transporter SWEET (AHRD V3.3 *** M1D7G9_SOLTU)
Solyc03g098160.3.1	0.576377	0.0167322	0.363167	0.142388	0.420334	0.092412	protein NRDE2 homolog (AHRD V3.3 *** A0A2I4GZ24_9ROSI)	35.1	No Mercator4 annotation.other annotation available	mercator4v6.0: not classified & prot-scriber: protein domain containing & swissprot: no annotation & original description: protein NRDE2 homolog (AHRD V3.3 *** A0A2I4GZ24_9ROSI)
Solyc03g113610.5.1	0.526853	0.0780205	0.504051	0.149279	0.422554	0.176055	Polynucleotide 5'-hydroxyl-kinase NOL9 (AHRD V3.11 *** tr|A0A2G2WRJ2|A0A2G2WRJ2_CAPBA)	17.1.1.8.2	Protein biosynthesis.ribosome biogenesis.rRNA maturation.ITS2 rRNA removal.polynucleotide kinase *(GRC3)	mercator4v6.0: polynucleotide kinase involved in ITS2 rRNA removal *(GRC3) & prot-scriber: polynucleotide 5 hydroxyl kinase nol protein & swissprot: Polynucleotide 5'-hydroxyl-kinase NOL9 & original description: Polynucleotide 5'-hydroxyl-kinase NOL9 (AHRD V3.11 *** tr|A0A2G2WRJ2|A0A2G2WRJ2_CAPBA)
Solyc03g114970.3.1	-0.605175	0.145278	-0.62739	0.186048	-0.694651	0.133092	Protein SPIRA.1	20.1.5.1.4	Cytoskeleton organisation.microtubular network.microtubule dynamics.microtubule plus-end control.regulatory protein *(SPR1)	mercator4v6.0: microtubule plus-end-tracking protein *(SPR1) & prot-scriber: protein spiral & swissprot: Protein SPIRAL1-like 1 & original description: Protein SPIRA.1
Solyc03g115930.3.1	1.74251	0.047844	1.71673	0.136696	1.82619	0.0874086	Calcium-binding EF-hand family protein (AHRD V3.3 *-* A0A2U1NCV0_ARTAN)	27.8.2	Multi-process regulation.calcium-dependent signalling.calcium sensor *(CML)	mercator4v6.0: calcium sensor *(CML) & prot-scriber: ef hand domain containing protein & swissprot: Probable calcium-binding protein CML46 & original description: Calcium-binding EF-hand family protein (AHRD V3.3 *-* A0A2U1NCV0_ARTAN)
Solyc03g118420.4.1	0.814798	0.0236149	0.631455	0.136696	0.442575	0.181396	NF-X1-type zinc finger protein NFX.1	15.5.4.4	RNA biosynthesis.DNA-binding transcriptional regulation.other all-alpha-helix DNA-binding domain.NF-X transcription factor *(NF-X1)	mercator4v6.0: NF-X transcription factor *(NF-X1) & prot-scriber: nf x1 type zinc finger protein xl & swissprot: NF-X1-type zinc finger protein NFXL1 & original description: NF-X1-type zinc finger protein NFX.1
Solyc03g118470.4.1	-1.41447	0.0106692	1.23032	0.0691233	0.861688	0.0979749	Nudix hydrolase 4 (AHRD V3.3 *** A0A2G3CZQ7_CAPCH)	35.1	No Mercator4 annotation.other annotation available	mercator4v6.0: not classified & prot-scriber: nudix hydrolase domain containing protein & swissprot: Nudix hydrolase 17, mitochondrial & original description: Nudix hydrolase 4 (AHRD V3.3 *** A0A2G3CZQ7_CAPCH)
Solyc03g118750.4.1	-0.886591	0.0387372	-0.634453	0.164351	-0.849488	0.0895027	phosphoethanolamine N-methyltransferase	5.2.5.1, 50.2.1	Lipid metabolism.glycerolipid metabolism.phosphatidylcholine biosynthesis.phospho-base N-methyltransferase && Enzyme classification.EC_2 transferases.EC_2-1 transferase transferring one-carbon group	mercator4v6.0: phospho-base N-methyltransferase & prot-scriber: phosphoethanolamine n methyltrasferase & swissprot: Phosphoethanolamine N-methyltransferase 1 & original description: phosphoethanolamine N-methyltransferase && mercator4v6.0: EC_2.1 transferase transferring one-carbon group & prot-scriber: phosphoethanolamine n methyltrasferase & swissprot: Phosphoethanolamine N-methyltransferase 1 …
Solyc03g118970.3.1	1.1543	0.0899744	0.970608	0.197289	0.935634	0.188661	Protein DETOXIFICATION (AHRD V3.3 *** A0A1J7HGK7_LUPAN)	24.2.4.1.1	Solute transport.carrier-mediated transport.MOP superfamily.MATE family.metabolite transporter *(DTX)	mercator4v6.0: metabolite transporter *(DTX) & prot-scriber: arath protein detoxification & swissprot: Protein DETOXIFICATION 16 & original description: Protein DETOXIFICATION (AHRD V3.3 *** A0A1J7HGK7_LUPAN)
Solyc03g119440.3.1	0.410127	0.0907541	0.360935	0.184579	0.553419	0.0771653	C2 domain-containing protein (AHRD V3.3 *** A0A1Q3BN33_CEPFO)	35.1	No Mercator4 annotation.other annotation available	mercator4v6.0: not classified & prot-scriber: protein unc homolog a & swissprot: Synaptotagmin-5 & original description: C2 domain-containing protein (AHRD V3.3 *** A0A1Q3BN33_CEPFO)
Solyc03g119660.2.1	-1.65274	0.0473111	-1.15239	0.18918	-1.50784	0.104781	Protein PLANT CADMIUM RESISTANCE like (AHRD V3.3 *** A0A2R6QIE9_ACTCH)	35.1	No Mercator4 annotation.other annotation available	mercator4v6.0: not classified & prot-scriber: protein plant cadmium resistance & swissprot: Protein PLANT CADMIUM RESISTANCE 6 & original description: Protein PLANT CADMIUM RESISTANCE like (AHRD V3.3 *** A0A2R6QIE9_ACTCH)
Solyc03g119690.3.1	0.999065	0.022625	1.04989	0.0764974	0.767588	0.0990359	Eukaryotic aspartyl protease family protein (AHRD V3.3 *** Q9C6M0_ARATH)	19.4.3.1, 50.3.4	Protein homeostasis.proteolysis.aspartic peptidase activities.Pepsin-type protease && Enzyme classification.EC_3 hydrolases.EC_3-4 hydrolase acting on peptide bond (peptidase)	mercator4v6.0: Pepsin-type protease & prot-scriber: peptidase a1 domain containing protein & swissprot: Protein ASPARTIC PROTEASE IN GUARD CELL 1 & original description: Eukaryotic aspartyl protease family protein (AHRD V3.3 *** Q9C6M0_ARATH) && mercator4v6.0: EC_3.4 hydrolase acting on peptide bond (peptidase) & prot-scriber: peptidase a1 domain containing protein & swissprot: Protein ASPARTIC P…
Solyc03g119810.1.1	-1.88462	0.0203842	-1.32138	0.138782	-1.24816	0.109008	At1g49000 (AHRD V3.3 *-* Q9M9A2_ARATH)	35.2	No Mercator4 annotation.other annotation available	mercator4v6.0: not classified & prot-scriber: no annotation & swissprot: no annotation & original description: At1g49000 (AHRD V3.3 *-* Q9M9A2_ARATH)
Solyc03g119850.2.1	-0.826534	0.138886	-0.940937	0.156698	-1.15746	0.0990359	Protein decapping 5 (AHRD V3.3 *-* A0A2G3B6L4_CAPCH)	35.1	No Mercator4 annotation.other annotation available	mercator4v6.0: not classified & prot-scriber: dfdf domain containing protein & swissprot: Protein decapping 5 & original description: Protein decapping 5 (AHRD V3.3 *-* A0A2G3B6L4_CAPCH)
Solyc03g120720.3.1	-0.794698	0.110407	-0.869705	0.145701	-1.04155	0.0923605	Protein disulfide isomerase-like 1-5 (AHRD V3.3 *** A0A2G2WP56_CAPBA)	18.13.1.4, 50.5.3	Protein modification.cysteine disulfide formation.endoplasmic reticulum.protein disulfide isomerase *(PDI-L) && Enzyme classification.EC_5 isomerases.EC_5-3 intramolecular oxidoreductase	mercator4v6.0: protein disulfide isomerase *(PDI-L) & prot-scriber: protein disulfide isomerase & swissprot: Protein disulfide isomerase-like 1-6 & original description: Protein disulfide isomerase-like 1-5 (AHRD V3.3 *** A0A2G2WP56_CAPBA) && mercator4v6.0: EC_5.3 intramolecular oxidoreductase & prot-scriber: protein disulfide isomerase & swissprot: Protein disulfide isomerase-like 1-6 & original…
Solyc03g121530.3.1	-0.938642	0.0247352	-0.554136	0.181793	-0.695761	0.104781	Ribonuclease III family protein (AHRD V3.3 *** A0A2K3P2M6_TRIPR)	17.6.2.1.4	Protein biosynthesis.organellar translation machinery.plastidial ribosome biogenesis.rRNA maturation.endoribonuclease *(RNC3/4)	mercator4v6.0: endoribonuclease *(RNC3/4) & prot-scriber: rnase iii domain containing protein & swissprot: no annotation & original description: Ribonuclease III family protein (AHRD V3.3 *** A0A2K3P2M6_TRIPR)
Solyc03g121840.3.1	-0.378742	0.134411	-0.534079	0.133081	-0.347156	0.197604	telomere repeat-binding factor 4-like (AHRD V3.3 *** A0A2I4FU12_9ROSI)	35.1	No Mercator4 annotation.other annotation available	mercator4v6.0: not classified & prot-scriber: myb transcription factor & swissprot: Single myb histone 4 & original description: telomere repeat-binding factor 4-like (AHRD V3.3 *** A0A2I4FU12_9ROSI)
Solyc03g122360.3.1	-1.79433	0.192451	-3.05421	0.136696	-1.98254	0.186917	Cytochrome P450 (AHRD V3.3 *** Q43795_TOBAC)	50.1.13	Enzyme classification.EC_1 oxidoreductases.EC_1-14 oxidoreductase acting on paired donor with incorporation or reduction of molecular oxygen	mercator4v6.0: EC_1.14 oxidoreductase acting on paired donor with incorporation or reduction of molecular oxygen & prot-scriber: cytochrome p450 monooxygenase & swissprot: Trimethyltridecatetraene synthase & original description: Cytochrome P450 (AHRD V3.3 *** Q43795_TOBAC)
Solyc03g123760.3.1	-0.615705	0.0644269	-0.579089	0.142388	-0.558457	0.121844	phytoene desaturase	9.1.6.1.2	Secondary metabolism.terpenoids.carotenoid biosynthesis.carotenes.phytoene desaturase *(PDS)	mercator4v6.0: phytoene desaturase *(PDS) & prot-scriber: 15 cis phytoene desaturase chloroplastic chromoplastic & swissprot: 15-cis-phytoene desaturase, chloroplastic/chromoplastic & original description: phytoene desaturase
Solyc04g004000.1.1	1.84145	0.028642	2.90195	0.0225952	1.36879	0.11268	Unknown protein	35.1	No Mercator4 annotation.other annotation available	mercator4v6.0: not classified & prot-scriber: ntf domain containing protein & swissprot: no annotation & original description: Unknown protein
Solyc04g005380.3.1	1.06086	0.0517109	1.77006	0.0440323	1.24221	0.0735157	Ninja-family protein AFP3 (AHRD V3.3 *** A0A2G3CFM6_CAPCH)	15.5.1.1.1.2	RNA biosynthesis.DNA-binding transcriptional regulation.basic DNA-binding domain.basic leucine zipper (bZIP) domain.bZIP class-A transcription factor activity.transcriptional co-regulator *(AFP)	mercator4v6.0: transcriptional co-regulator *(AFP) & prot-scriber: ninja family protein afp & swissprot: Ninja-family protein AFP1 & original description: Ninja-family protein AFP3 (AHRD V3.3 *** A0A2G3CFM6_CAPCH)
Solyc04g008210.2.1	-1.19541	0.0411035	-1.11329	0.136696	-0.825044	0.157701	ETAG-A3	50.2.4	Enzyme classification.EC_2 transferases.EC_2-4 glycosyltransferase	mercator4v6.0: EC_2.4 glycosyltransferase & prot-scriber: xyloglucan endotransglucosylase hydrolase protein & swissprot: Probable xyloglucan endotransglucosylase/hydrolase protein 27 & original description: ETAG-A3
Solyc04g009190.3.1	1.09742	0.00585239	0.49599	0.142388	1.07754	0.0161675	UPF0664 stress-induced protein C29B12.11c (AHRD V3.3 *** A0A1J3EGS3_NOCCA)	35.1	No Mercator4 annotation.other annotation available	mercator4v6.0: not classified & prot-scriber: plasma membrane & swissprot: no annotation & original description: UPF0664 stress-induced protein C29B12.11c (AHRD V3.3 *** A0A1J3EGS3_NOCCA)
Solyc04g010200.1.1	-4.55347	0.0646628	-3.51373	0.177796	-3.70802	0.138498	ABC transporter G family member (AHRD V3.3 *** A0A2K3PJ14_TRIPR)	11.7.4.1, 24.1.3.2.2	Phytohormone action.jasmonic acid.transport.jasmonic acid transporter *(JAT) && Solute transport.primary active transport.ABC superfamily.ABC2 family.subfamily ABCG transporter	mercator4v6.0: jasmonic acid transporter *(JAT) & prot-scriber: abc transporter g family member & swissprot: ABC transporter G family member 6 & original description: ABC transporter G family member (AHRD V3.3 *** A0A2K3PJ14_TRIPR) && mercator4v6.0: subfamily ABCG transporter & prot-scriber: abc transporter g family member & swissprot: ABC transporter G family member 6 & original description: ABC…
Solyc04g012140.1.1	-3.33418	0.0362731	-2.9023	0.136696	-1.99749	0.169621	Unknown protein	35.2	No Mercator4 annotation.other annotation available	mercator4v6.0: not classified & prot-scriber: no annotation & swissprot: no annotation & original description: Unknown protein
Solyc04g014210.3.1	0.593493	0.0236149	0.430452	0.138782	0.495938	0.0874086	RNA helicase DEAH-box12	19.2.2.11.3	Protein homeostasis.ubiquitin-proteasome system.ubiquitin-fold protein conjugation.RBR E3 ubiquitin ligase activities.E3 ubiquitin ligase *(RBR-Helicase)	mercator4v6.0: E3 ubiquitin ligase *(RBR-Helicase) & prot-scriber: pre mrna splicing factor atp dependent rna helicase protein & swissprot: ATP-dependent RNA helicase DEAH12, chloroplastic & original description: RNA helicase DEAH-box12
Solyc04g014530.1.1	1.60259	0.0325331	1.46213	0.132682	1.45534	0.0892857	Ethylene Response Factor C.2	15.5.7.6.1.11	RNA biosynthesis.DNA-binding transcriptional regulation.beta-hairpin exposed by alpha/beta-scaffold structure.AP2/ERF family.ERF subfamily.subgroup ERF-IX transcription factor	mercator4v6.0: subgroup ERF-IX transcription factor & prot-scriber: ethylene responsive transcription factor erf & swissprot: Ethylene-responsive transcription factor 1B & original description: Ethylene Response Factor C.2
Solyc04g015340.3.1	-0.886698	0.111133	-0.912513	0.1574	-0.961067	0.122105	Carboxypeptidase (AHRD V3.3 *** A0A2G2VL35_CAPBA)	19.4.2.2.1, 50.3.4	Protein homeostasis.proteolysis.serine peptidase activities.SCPL-type carboxypeptidase activities.carboxypeptidase *(SCPL) && Enzyme classification.EC_3 hydrolases.EC_3-4 hydrolase acting on peptide bond (peptidase)	mercator4v6.0: serine carboxypeptidase & prot-scriber: serine carboxypeptidase & swissprot: Serine carboxypeptidase-like 27 & original description: Carboxypeptidase (AHRD V3.3 *** A0A2G2VL35_CAPBA) && mercator4v6.0: EC_3.4 hydrolase acting on peptide bond (peptidase) & prot-scriber: serine carboxypeptidase & swissprot: Serine carboxypeptidase-like 27 & original description: Carboxypeptidase (AHRD…
Solyc04g015480.3.1	-0.795449	0.0471767	-0.835246	0.13187	-0.59162	0.148582	BTB/POZ domain protein TNFAIP protein (AHRD V3.3 *** AT4G33480.1)	35.1	No Mercator4 annotation.other annotation available	mercator4v6.0: not classified & prot-scriber: a1 domain containing protein & swissprot: no annotation & original description: BTB/POZ domain protein TNFAIP protein (AHRD V3.3 *** AT4G33480.1)
Solyc04g016000.3.1	-3.5631	0.0573081	-4.54244	0.1134	-5.74669	0.0467413	Heat shock transcription factor protein 8 (AHRD V3.3 *** A0A1W6LWG5_FRAAN)	15.5.3.4	RNA biosynthesis.DNA-binding transcriptional regulation.helix-turn-helix DNA-binding domain.HSF transcription factor	mercator4v6.0: HSF transcription factor & prot-scriber: heat stress transcription factor b 1 & swissprot: Heat stress transcription factor B-3 & original description: Heat shock transcription factor protein 8 (AHRD V3.3 *** A0A1W6LWG5_FRAAN)
Solyc04g016410.3.1	0.426017	0.0517109	0.370851	0.145222	0.403305	0.104773	Heat shock protein DnaJ with tetratricopeptide repeat-containing protein (AHRD V3.3 *** F4K0Y5_ARATH)	35.1	No Mercator4 annotation.other annotation available	mercator4v6.0: not classified & prot-scriber: dnaj domain containing protein 11 & swissprot: TPR repeat-containing thioredoxin TTL4 & original description: Heat shock protein DnaJ with tetratricopeptide repeat-containing protein (AHRD V3.3 *** F4K0Y5_ARATH)
Solyc04g039980.3.1	0.607201	0.151595	1.03975	0.10459	1.10358	0.0636429	Disease resistance protein (TIR-NBS-LRR class) (AHRD V3.3 *-* F4I270_ARATH)	35.1	No Mercator4 annotation.other annotation available	mercator4v6.0: not classified & prot-scriber: nb arc domain containing protein & swissprot: no annotation & original description: Disease resistance protein (TIR-NBS-LRR class) (AHRD V3.3 *-* F4I270_ARATH)
Solyc04g051690.4.1	2.84016	0.0388045	2.0003	0.163312	1.87766	0.157483	WRKY transcription factor 51	15.5.7.5.1	RNA biosynthesis.DNA-binding transcriptional regulation.beta-hairpin exposed by alpha/beta-scaffold structure.WRKY transcription factor activity.transcription factor *(WRKY)	mercator4v6.0: transcription factor *(WRKY) & prot-scriber: wrky domain containing protein & swissprot: Probable WRKY transcription factor 50 & original description: WRKY transcription factor 51
Solyc04g054190.3.1	0.496979	0.144281	0.748838	0.132682	1.02307	0.0439158	Protein kinase superfamily protein (AHRD V3.3 *** A0A2U1MTH5_ARTAN)	18.4.8.1.3, 18.4.8.1.6	Protein modification.phosphorylation.ABC1K protein kinase families.photosynthetic-specific clade.subgroup-5 protein kinase && Protein modification.phosphorylation.ABC1K protein kinase families.photosynthetic-specific clade.subgroup-8 protein kinase	mercator4v6.0: ABC1 atypical protein kinase & prot-scriber: abc domain containing protein & swissprot: Protein ACTIVITY OF BC1 COMPLEX KINASE 8, chloroplastic & original description: Protein kinase superfamily protein (AHRD V3.3 *** A0A2U1MTH5_ARTAN) && mercator4v6.0: ABC1K subgroup-8 protein kinase & prot-scriber: abc domain containing protein & swissprot: Protein ACTIVITY OF BC1 COMPLEX KINASE …
Solyc04g064620.4.1	2.29243	0.038288	2.89441	0.0764974	1.40981	0.188661	Bidirectional sugar transporter SWEET (AHRD V3.3 *** M1CBD4_SOLTU)	24.2.6.1	Solute transport.carrier-mediated transport.TOC superfamily.sugar efflux transporter *(SWEET)	mercator4v6.0: sugar efflux transporter *(SWEET) & prot-scriber: bidirectional sugar transporter sweet protein & swissprot: Bidirectional sugar transporter SWEET1 & original description: Bidirectional sugar transporter SWEET (AHRD V3.3 *** M1CBD4_SOLTU)
Solyc04g071030.1.1	-0.874379	0.0536994	0.775142	0.142388	0.845904	0.103617	RING-type E3 ubiquitin transferase (AHRD V3.3 *** A0A2G2WYL4_CAPBA)	19.2.2.10.3.1	Protein homeostasis.ubiquitin-proteasome system.ubiquitin-fold protein conjugation.U-Box E3 ubiquitin ligase activities.group-III.E3 ubiquitin ligase *(PUB27)	mercator4v6.0: E3 ubiquitin ligase & prot-scriber: ring type e3 ubiquitin transferase & swissprot: U-box domain-containing protein 28 & original description: RING-type E3 ubiquitin transferase (AHRD V3.3 *** A0A2G2WYL4_CAPBA)
Solyc04g071085.2.1	-2.50359	0.179265	-5.04398	0.119061	-2.69069	0.181692	hypothetical protein Chr1:9083931-9085238 REVERSE LENGTH=340 201606 (AHRD V3.11 *-* AT1G26255.3)	35.2	No Mercator4 annotation.other annotation available	mercator4v6.0: not classified & prot-scriber: no annotation & swissprot: no annotation & original description: hypothetical protein Chr1:9083931-9085238 REVERSE LENGTH=340 201606 (AHRD V3.11 *-* AT1G26255.3)
Solyc04g071700.3.1	1.15315	0.0209445	0.726954	0.153575	1.12241	0.0612508	5-formyltetrahydrofolate cyclo-ligase-like protein (AHRD V3.3 *** A0A2G3CMU4_CAPCH)	7.5.7.3	Coenzyme metabolism.tetrahydrofolate metabolism.tetrahydrofolate (THF) interconversions.5,10-methenyl-THF synthetase	mercator4v6.0: 5,10-methenyl-THF synthetase & prot-scriber: methenyltetrahydrofolate synthase domain containing protein & swissprot: 5-formyltetrahydrofolate cyclo-ligase-like protein COG0212 & original description: 5-formyltetrahydrofolate cyclo-ligase-like protein (AHRD V3.3 *** A0A2G3CMU4_CAPCH)
Solyc04g072000.5.1	-3.39653	0.0603839	-3.87413	0.133081	-3.32702	0.104773	Chitinase (AHRD V3.11 *** tr|A0A2U1LR12|A0A2U1LR12_ARTAN)	35.1	No Mercator4 annotation.other annotation available	mercator4v6.0: not classified & prot-scriber: endochitinase ep & swissprot: Endochitinase EP3 & original description: Chitinase (AHRD V3.11 *** tr|A0A2U1LR12|A0A2U1LR12_ARTAN)
Solyc04g072220.3.1	0.295941	0.121554	0.348513	0.142388	0.297831	0.148711	NAC domain-containing protein 78 (AHRD V3.3 *** A0A1U8FBG6_CAPAN)	15.5.7.1, 27.15.4	RNA biosynthesis.DNA-binding transcriptional regulation.beta-hairpin exposed by alpha/beta-scaffold structure.NAC transcription factor && Multi-process regulation.retrograde signalling.transcription factor *(ANAC13/17)	mercator4v6.0: NAC transcription factor & prot-scriber: nac domain containing protein & swissprot: NAC domain-containing protein 17 & original description: NAC domain-containing protein 78 (AHRD V3.3 *** A0A1U8FBG6_CAPAN) && mercator4v6.0: transcription factor *(ANAC13/17) & prot-scriber: nac domain containing protein & swissprot: NAC domain-containing protein 17 & original description: NAC domai…
Solyc04g074640.5.1	-2.64764	0.00213232	-0.740819	0.185377	-1.12818	0.0812894	Ascorbate peroxidase (AHRD V3.11 *** tr|A0A0K2SS60|A0A0K2SS60_CITUN)	35.1	No Mercator4 annotation.other annotation available	mercator4v6.0: not classified & prot-scriber: peroxidase 4 domain containing protein & swissprot: Thylakoid lumenal 29 kDa protein, chloroplastic & original description: Ascorbate peroxidase (AHRD V3.11 *** tr|A0A0K2SS60|A0A0K2SS60_CITUN)
Solyc04g076610.3.1	1.06119	0.0167322	0.837151	0.119061	0.78087	0.091134	Ribonuclease H (AHRD V3.3 *** A0A2K3N9F8_TRIPR)	35.1	No Mercator4 annotation.other annotation available	mercator4v6.0: not classified & prot-scriber: rnase h type domain containing protein & swissprot: HVA22-like protein c & original description: Ribonuclease H (AHRD V3.3 *** A0A2K3N9F8_TRIPR)
Solyc04g077470.3.1	-1.99635	0.0142592	-1.21929	0.138808	-1.59205	0.0702172	Cellulose synthase-like C4, glycosyltransferase family 2 (AHRD V3.3 *** A9TYJ5_PHYPA)	21.2.1.1.1, 50.2.4	Cell wall organisation.hemicellulose.xyloglucan.biosynthesis.1,4-beta-glucan synthase *(CSLC) && Enzyme classification.EC_2 transferases.EC_2-4 glycosyltransferase	mercator4v6.0: 1,4-beta-glucan synthase *(CSLC) & prot-scriber: glyco trans 2 domain containing protein & swissprot: Probable xyloglucan glycosyltransferase 12 & original description: Cellulose synthase-like C4, glycosyltransferase family 2 (AHRD V3.3 *** A9TYJ5_PHYPA) && mercator4v6.0: EC_2.4 glycosyltransferase & prot-scriber: glyco trans 2 domain containing protein & swissprot: Probable xylogl…
Solyc04g077750.2.1	1.93508	0.0385309	1.51648	0.148607	2.56251	0.0443045	Unknown protein	35.2	No Mercator4 annotation.other annotation available	mercator4v6.0: not classified & prot-scriber: no annotation & swissprot: no annotation & original description: Unknown protein
Solyc04g077755.1.1	2.01913	0.0110196	1.67101	0.085238	2.52058	0.0150125	NADH dehydrogenase [ubiquinone] iron-sulfur protein 4, mitochondrial-like (AHRD V3.3 *-* A0A2I4GIJ5_9ROSI)	2.4.1.4.3	Cellular respiration.oxidative phosphorylation.NADH dehydrogenase complex.non-core modules.component *(NDUFS4/18kDa)	mercator4v6.0: non-core component *(NDUFS4/18kDa) of NADH dehydrogenase complex & prot-scriber: nadh dehydrogenase [ubiquinone] iron sulfur protein 4 mitochondrial & swissprot: no annotation & original description: NADH dehydrogenase [ubiquinone] iron-sulfur protein 4, mitochondrial-like (AHRD V3.3 *-* A0A2I4GIJ5_9ROSI)
Solyc04g077980.1.1	-1.28353	0.0391445	0.975005	0.150628	1.12283	0.102915	C2H2-type zinc finger protein	15.5.2.8	RNA biosynthesis.DNA-binding transcriptional regulation.zinc-coordinating DNA-binding domain.ZAT transcription factor	mercator4v6.0: ZAT transcription factor & prot-scriber: zinc finger protein zat & swissprot: Zinc finger protein ZAT10 & original description: C2H2-type zinc finger protein
Solyc04g078410.4.1	2.38089	0.0803045	3.09115	0.117527	2.89101	0.0884173	Pkinase domain-containing protein/S_locus_glycop domain-containing protein/B_lectin domain-containing protein (AHRD V3.3 *** A0A1Q3BH96_CEPFO)	18.4.1.19.1.2, 50.2.7	Protein modification.phosphorylation.TKL protein kinase families.Lectin receptor-like protein kinase families.G-Lectin protein kinase activity.SD-2 protein kinase && Enzyme classification.EC_2 transferases.EC_2-7 transferase transferring phosphorus-containing group	mercator4v6.0: SD-2 protein kinase & prot-scriber: g type lectin s receptor erine threonine protein kinae & swissprot: Putative receptor protein kinase ZmPK1 & original description: Pkinase domain-containing protein/S_locus_glycop domain-containing protein/B_lectin domain-containing protein (AHRD V3.3 *** A0A1Q3BH96_CEPFO) && mercator4v6.0: EC_2.7 transferase transferring phosphorus-containing gr…
Solyc04g079480.2.1	1.8589	0.0119785	1.53481	0.0933698	0.863686	0.168324	Serpin-ZX (AHRD V3.3 *** A0A2G2X0W8_CAPBA)	19.4.7.1	Protein homeostasis.proteolysis.protease inhibitor activities.Serpin protease inhibitor	mercator4v6.0: Serpin protease inhibitor & prot-scriber: serpin domain containing protein & swissprot: Serpin-ZX & original description: Serpin-ZX (AHRD V3.3 *** A0A2G2X0W8_CAPBA)
Solyc04g081210.4.1	0.572896	0.0185595	0.413884	0.136696	0.328652	0.142785	SUN-like protein 14	35.1	No Mercator4 annotation.other annotation available	mercator4v6.0: not classified & prot-scriber: duf 4005 domain containing protein & swissprot: Protein IQ-DOMAIN 32 & original description: SUN-like protein 14
Solyc04g081590.5.1	-0.788377	0.0335188	-0.990324	0.0691233	-1.85234	0.00463669	Receptor protein kinase (AHRD V3.11 *** tr|A0A2R6R3P4|A0A2R6R3P4_ACTCH)	18.4.1.11, 50.2.7	Protein modification.phosphorylation.TKL protein kinase families.LRR-XI protein kinase && Enzyme classification.EC_2 transferases.EC_2-7 transferase transferring phosphorus-containing group	mercator4v6.0: LRR-XI protein kinase & prot-scriber: leucine rich repeat receptor serine threonine protein kinase & swissprot: Receptor protein kinase CLAVATA1 & original description: Receptor protein kinase (AHRD V3.11 *** tr|A0A2R6R3P4|A0A2R6R3P4_ACTCH) && mercator4v6.0: EC_2.7 transferase transferring phosphorus-containing group & prot-scriber: leucine rich repeat receptor serine threonine pro…
Solyc04g082420.3.1	-1.50645	0.0113829	-1.30858	0.0764974	-0.954979	0.0980036	BTB/POZ domain-containing protein (AHRD V3.3 *** A0A1U8GAB1_CAPAN)	19.2.2.12.4.2.16	Protein homeostasis.ubiquitin-proteasome system.ubiquitin-fold protein conjugation.CULLIN-based E3 ubiquitin ligase activities.CUL3-based E3 ubiquitin ligase complexes.BTB/POZ substrate adaptor component activities.substrate adaptor	mercator4v6.0: substrate adaptor of CUL3-based E3 ubiquitin ligase complex & prot-scriber: btb poz domain containing protein & swissprot: BTB/POZ domain-containing protein At2g30600 & original description: BTB/POZ domain-containing protein (AHRD V3.3 *** A0A1U8GAB1_CAPAN)
Solyc04g082510.3.1	-1.18208	0.101818	-1.05822	0.190017	-1.06067	0.165867	Protein kinase (AHRD V3.3 *** S8D6E4_9LAMI)	18.4.1.33.1, 50.2.7	Protein modification.phosphorylation.TKL protein kinase families.RLCK-VII receptor-like protein kinase families.RLCK-VIIa receptor-like protein kinase && Enzyme classification.EC_2 transferases.EC_2-7 transferase transferring phosphorus-containing group	mercator4v6.0: RLCK-VIIa receptor-like protein kinase & prot-scriber: protein kinase domain containing & swissprot: Probable serine/threonine-protein kinase PBL21 & original description: Protein kinase (AHRD V3.3 *** S8D6E4_9LAMI) && mercator4v6.0: EC_2.7 transferase transferring phosphorus-containing group & prot-scriber: protein kinase domain containing & swissprot: Probable serine/threonine-pr…
Solyc05g005460.3.1	1.6828	0.00527401	0.780402	0.136696	0.799516	0.0979738	D.1	10.3.3.10, 50.1.8	Redox homeostasis.thiol-based redox regulation.thioredoxin activities.nucleoredoxin *(NRX) && Enzyme classification.EC_1 oxidoreductases.EC_1-8 oxidoreductase acting on sulfur group of donor	mercator4v6.0: nucleoredoxin *(NRX) & prot-scriber: cotton nucleoredoxin & swissprot: Probable nucleoredoxin 1 & original description: D.1 && mercator4v6.0: EC_1.8 oxidoreductase acting on sulfur group of donor & prot-scriber: cotton nucleoredoxin & swissprot: Probable nucleoredoxin 1 & original description: D.1
Solyc05g005570.3.1	-2.3662	0.0197348	-1.71221	0.136696	-1.99267	0.0751226	BURP domain (AHRD V3.3 *** A0A200QH65_9MAGN)	21.3.5.1.5	Cell wall organisation.pectin.modification and degradation.polygalacturonase activities.regulatory protein of polygalacturonase activity	mercator4v6.0: regulatory protein of polygalacturonase activity & prot-scriber: burp domain containing protein & swissprot: Polygalacturonase-1 non-catalytic subunit beta & original description: BURP domain (AHRD V3.3 *** A0A200QH65_9MAGN)
Solyc05g007220.4.1	-0.678268	0.128642	-0.794026	0.145336	-0.723857	0.138725	F-box/kelch-repeat protein (AHRD V3.3 *-* A0A2G2X8J1_CAPBA)	19.2.2.12.3.3.36	Protein homeostasis.ubiquitin-proteasome system.ubiquitin-fold protein conjugation.CULLIN-based E3 ubiquitin ligase activities.CUL1-based/SCF E3 ubiquitin ligase complexes.F-BOX substrate adaptor component activities.substrate adaptor *(ARKP1)	mercator4v6.0: substrate adaptor *(ARKP1) of SCF E3 ubiquitin ligase complex & prot-scriber: f box kelch repeat protein skip & swissprot: F-box/kelch-repeat protein SKIP11 & original description: F-box/kelch-repeat protein (AHRD V3.3 *-* A0A2G2X8J1_CAPBA)
Solyc05g007470.4.1	2.37115	0.00213232	2.5952	0.00446537	2.87073	0.0027124	P-loop containing nucleoside triphosphate hydrolases superfamily protein (AHRD V3.3 *** A0A2U1QF48_ARTAN)	50.3.6	Enzyme classification.EC_3 hydrolases.EC_3-6 hydrolase acting on acid anhydride	mercator4v6.0: EC_3.6 hydrolase acting on acid anhydride & prot-scriber: aaa domain containing protein & swissprot: AAA-ATPase At3g28580 & original description: P-loop containing nucleoside triphosphate hydrolases superfamily protein (AHRD V3.3 *** A0A2U1QF48_ARTAN)
Solyc05g007500.4.1	-0.707329	0.0202729	-0.510053	0.138782	-0.532001	0.0990359	CAAX amino terminal protease family protein (AHRD V3.3 *** A0A2U1P5P7_ARTAN)	19.4.4.2	Protein homeostasis.proteolysis.glutamic peptidase activities.glutamic peptidase	mercator4v6.0: glutamic peptidase & prot-scriber: caax amino terminal protease protein & swissprot: no annotation & original description: CAAX amino terminal protease family protein (AHRD V3.3 *** A0A2U1P5P7_ARTAN)
Solyc05g008300.4.1	3.70993	0.00900676	2.19712	0.136696	1.74819	0.138249	Multicopper oxidase LPR1 (AHRD V3.11 *-* tr|A0A2G2VKE3|A0A2G2VKE3_CAPBA)	35.1	No Mercator4 annotation.other annotation available	mercator4v6.0: not classified & prot-scriber: heavy metal associated isoprenylated plant protein & swissprot: no annotation & original description: Multicopper oxidase LPR1 (AHRD V3.11 *-* tr|A0A2G2VKE3|A0A2G2VKE3_CAPBA)
Solyc05g008450.3.1	-0.976286	0.0144336	-0.780546	0.107173	-0.702573	0.0884173	Phenol hydroxylase reductase (AHRD V3.3 *** A0A200QUX1_9MAGN)	35.1	No Mercator4 annotation.other annotation available	mercator4v6.0: not classified & prot-scriber: fad binding fr type domain containing protein & swissprot: Fruit protein pKIWI502 & original description: Phenol hydroxylase reductase (AHRD V3.3 *** A0A200QUX1_9MAGN)
Solyc05g009350.4.1	0.650902	0.0508445	0.622146	0.13864	0.706578	0.0858432	Zinc finger transcription factor 37	16.4.10.1.7	RNA processing.RNA homeostasis.post-transcriptional regulation.CCCH-ZF-type RNA-binding activity.regulatory protein *(C3H65)	mercator4v6.0: regulatory protein of RNA homeostasis & prot-scriber: zinc finger ccch domain containing protein & swissprot: Zinc finger CCCH domain-containing protein 65 & original description: Zinc finger transcription factor 37
Solyc05g009800.4.1	-0.813274	0.0767281	-0.72598	0.161678	-1.02973	0.0792601	Leucine-rich repeat receptor-like serine/threonine-protein kinase (AHRD V3.3 *** A0A2I0VIY5_9ASPA)	35.1	No Mercator4 annotation.other annotation available	mercator4v6.0: not classified & prot-scriber: malectin like domain containing protein & swissprot: Receptor-like protein 4 & original description: Leucine-rich repeat receptor-like serine/threonine-protein kinase (AHRD V3.3 *** A0A2I0VIY5_9ASPA)
Solyc05g009920.4.1	-0.774029	0.0113829	-0.589567	0.102668	-0.524323	0.0874086	P-loop containing nucleoside triphosphate hydrolases superfamily protein (AHRD V3.3 *** A0A2K3PL22_TRIPR)	23.1.8.2	Protein translocation.chloroplast.thylakoid tail-anchored protein insertion system.regulatory protein *(GET3d)	mercator4v6.0: regulatory protein *(GET3d) of thylakoid tail-anchored protein insertion system & prot-scriber: arsa atpase domain containing protein & swissprot: Uncharacterized protein At1g26090, chloroplastic & original description: P-loop containing nucleoside triphosphate hydrolases superfamily protein (AHRD V3.3 *** A0A2K3PL22_TRIPR)
Solyc05g010420.2.1	-0.474653	0.131963	-0.525887	0.155508	-0.612114	0.104773	S-adenosylmethionine decarboxylase	8.2.1, 50.4.1	Polyamine metabolism.spermidine biosynthesis.S-adenosyl methionine decarboxylase *(SAMDC) && Enzyme classification.EC_4 lyases.EC_4-1 carbon-carbon lyase	mercator4v6.0: S-adenosyl methionine decarboxylase *(SAMDC) & prot-scriber: s adenoylmethionine decarboxylae proenzyme & swissprot: S-adenosylmethionine decarboxylase proenzyme & original description: S-adenosylmethionine decarboxylase && mercator4v6.0: EC_4.1 carbon-carbon lyase & prot-scriber: s adenoylmethionine decarboxylae proenzyme & swissprot: S-adenosylmethionine decarboxylase proenzyme &…
Solyc05g012210.4.1	1.77911	0.11647	2.24483	0.13864	2.20398	0.104773	Ninja-family protein AFP3 (AHRD V3.3 *** A0A2G3CFM6_CAPCH)	15.5.1.1.1.2	RNA biosynthesis.DNA-binding transcriptional regulation.basic DNA-binding domain.basic leucine zipper (bZIP) domain.bZIP class-A transcription factor activity.transcriptional co-regulator *(AFP)	mercator4v6.0: transcriptional co-regulator *(AFP) & prot-scriber: ninja family protein afp & swissprot: Ninja-family protein AFP2 & original description: Ninja-family protein AFP3 (AHRD V3.3 *** A0A2G3CFM6_CAPCH)
Solyc05g012940.4.1	-0.861921	0.0906936	-0.834311	0.157356	-0.888951	0.118648	ribonuclease H2 subunit B (AHRD V3.3 *** A0A2I4GNZ0_9ROSI)	13.1.4.1.2	Cell division.DNA replication.maturation.ribonuclease H2 complex.subunit B	mercator4v6.0: subunit B of ribonuclease H2 complex & prot-scriber: ribonuclease h2 subunit b & swissprot: no annotation & original description: ribonuclease H2 subunit B (AHRD V3.3 *** A0A2I4GNZ0_9ROSI)
Solyc05g013370.1.1	1.80309	0.102169	2.13762	0.138782	1.88247	0.12345	MADS-box protein (AHRD V3.3 *-* F6M3U9_BETPL)	15.5.6.1	RNA biosynthesis.DNA-binding transcriptional regulation.alpha-helix exposed by beta-structure.MADS/AGL transcription factor	mercator4v6.0: MADS/AGL transcription factor & prot-scriber: mads box domain containing protein & swissprot: no annotation & original description: MADS-box protein (AHRD V3.3 *-* F6M3U9_BETPL)
Solyc05g013630.1.1	-2.4316	0.0542679	-1.85958	0.17123	-2.15534	0.112789	protein kreg.1	35.1	No Mercator4 annotation.other annotation available	mercator4v6.0: not classified & prot-scriber: elicitor resposible protein & swissprot: no annotation & original description: protein kreg.1
Solyc05g014050.3.1	-0.304497	0.105768	-0.335579	0.142388	-0.281369	0.160854	ALBINO3-like protein 1, chloroplastic (AHRD V3.3 *** A0A2G2VMT2_CAPBA)	23.1.7.5	Protein translocation.chloroplast.thylakoid membrane SRP insertion system.membrane insertase *(ALB3/ALB4)	mercator4v6.0: component *(ALB3) of thylakoid membrane SRP insertion system & prot-scriber: membrane protein insertase yidc & swissprot: ALBINO3-like protein 1, chloroplastic & original description: ALBINO3-like protein 1, chloroplastic (AHRD V3.3 *** A0A2G2VMT2_CAPBA)
Solyc05g015060.4.1	2.36737	0.0200095	1.83791	0.132682	2.64696	0.0418192	P-loop containing nucleoside triphosphate hydrolases superfamily protein (AHRD V3.3 *** A0A2U1NGS8_ARTAN)	50.3.6	Enzyme classification.EC_3 hydrolases.EC_3-6 hydrolase acting on acid anhydride	mercator4v6.0: EC_3.6 hydrolase acting on acid anhydride & prot-scriber: aaa domain containing protein & swissprot: AAA-ATPase At3g50940 & original description: P-loop containing nucleoside triphosphate hydrolases superfamily protein (AHRD V3.3 *** A0A2U1NGS8_ARTAN)
Solyc05g018320.3.1	0.350022	0.112976	0.413496	0.138808	0.522893	0.0735157	arabinogalactan	15.6.8.3	RNA biosynthesis.transcriptional co-regulation.JAZ-TPR transcriptional repressor complexes.adapter component *(NINJA)	mercator4v6.0: adapter component *(NINJA) of JAZ-TPR transcriptional repressor complexes & prot-scriber: ninja family protein mc & swissprot: Ninja-family protein mc410 & original description: arabinogalactan
Solyc05g021390.5.1	-4.0497	0.0185595	-5.60243	0.0563082	-6.47444	0.0284321	Cytochrome P450 (AHRD V3.11 *** tr|A0A200R9G0|A0A200R9G0_9MAGN)	50.1.13	Enzyme classification.EC_1 oxidoreductases.EC_1-14 oxidoreductase acting on paired donor with incorporation or reduction of molecular oxygen	mercator4v6.0: EC_1.14 oxidoreductase acting on paired donor with incorporation or reduction of molecular oxygen & prot-scriber: beta amyrin 16 monooxygenase & swissprot: Beta-amyrin 28-monooxygenase & original description: Cytochrome P450 (AHRD V3.11 *** tr|A0A200R9G0|A0A200R9G0_9MAGN)
Solyc05g023995.1.1	0.767772	0.0772672	0.765238	0.142388	0.597152	0.184078	Unknown protein	35.2	No Mercator4 annotation.other annotation available	mercator4v6.0: not classified & prot-scriber: no annotation & swissprot: no annotation & original description: Unknown protein
Solyc05g047710.3.1	4.2992	0.00642658	2.94285	0.0879291	2.48781	0.0846829	Calcium-dependent lipid-binding (CaLB domain) family protein (AHRD V3.3 *** A0A2U1PBS7_ARTAN)	35.1	No Mercator4 annotation.other annotation available	mercator4v6.0: not classified & prot-scriber: cytosolic phospholipase a2 & swissprot: Calcium-dependent lipid-binding protein & original description: Calcium-dependent lipid-binding (CaLB domain) family protein (AHRD V3.3 *** A0A2U1PBS7_ARTAN)
Solyc05g051710.4.1	-2.46188	0.076568	-2.45281	0.146046	-1.8994	0.176595	sorbin/SH3 domain protein (AHRD V3.3 *** AT5G09960.1)	35.1	No Mercator4 annotation.other annotation available	mercator4v6.0: not classified & prot-scriber: avrrpt cleavage domain containing protein & swissprot: no annotation & original description: sorbin/SH3 domain protein (AHRD V3.3 *** AT5G09960.1)
Solyc05g052265.1.1	3.62058	0.0407018	3.65845	0.132682	3.17842	0.107148	Unknown protein	35.2	No Mercator4 annotation.other annotation available	mercator4v6.0: not classified & prot-scriber: no annotation & swissprot: no annotation & original description: Unknown protein
Solyc05g053690.2.1	1.3591	0.0570557	1.43662	0.136115	1.47058	0.0902968	Ubiquitinyl hydrolase.1	19.2.3.1.1.1	Protein homeostasis.ubiquitin-proteasome system.ubiquitin-fold protein deconjugation.UBQ deconjugation.UBP deubiquitinase activities.deubiquitinase *(UBP1-2)	mercator4v6.0: deubiquitinase *(UBP1-2) & prot-scriber: ubiquitin carboxyl terminal hydrolase 22 & swissprot: Ubiquitin carboxyl-terminal hydrolase 2 & original description: Ubiquitinyl hydrolase.1
Solyc05g054390.4.1	-0.854521	0.0408752	-0.577475	0.18764	-0.708859	0.110183	Two-component response regulator (AHRD V3.3 *** A0A2G2WV84_CAPBA)	11.4.2.5, 15.5.3.2.8	Phytohormone action.cytokinin.perception and signal transduction.B-type ARR response activator && RNA biosynthesis.DNA-binding transcriptional regulation.helix-turn-helix DNA-binding domain.tryptophan-cluster structure.ARR-B-type transcription factor	mercator4v6.0: B-type ARR response activator of cytokinin signalling & prot-scriber: two component response regulator protein & swissprot: Two-component response regulator ARR1 & original description: Two-component response regulator (AHRD V3.3 *** A0A2G2WV84_CAPBA) && mercator4v6.0: ARR-B-type transcription factor & prot-scriber: two component response regulator protein & swissprot: Two-componen…
Solyc05g055280.2.1	-0.600632	0.126225	-0.736282	0.140001	-0.550023	0.188306	Ferredoxin (AHRD V3.3 *** M1C599_SOLTU)	1.1.5.1.1	Photosynthesis.photophosphorylation.linear electron flow.ferredoxin electron carrier activities.ferredoxin targeted to NADP reduction	mercator4v6.0: ferredoxin targeted to NADP reduction & prot-scriber: ferredoxin chloroplastic & swissprot: Ferredoxin-3, chloroplastic & original description: Ferredoxin (AHRD V3.3 *** M1C599_SOLTU)
Solyc05g055350.3.1	-0.543268	0.0632746	-0.677371	0.109298	-0.617525	0.0875507	Ribonuclease Z, chloroplastic (AHRD V3.3 *** A0A1U8H054_CAPAN)	16.2.2.1.1	RNA processing.RNA modification.tRNA modification.tRNA maturation.endoribonuclease *(RNase Z)	mercator4v6.0: endoribonuclease *(RNase Z) & prot-scriber: lactamase b domain containing protein & swissprot: tRNase Z TRZ2, chloroplastic & original description: Ribonuclease Z, chloroplastic (AHRD V3.3 *** A0A1U8H054_CAPAN)
Solyc05g055510.3.1	-0.947932	0.0636932	-0.923395	0.140001	-1.30397	0.0612508	Pectate lyase (AHRD V3.3 *** A0A2G2WUS5_CAPBA)	21.3.5.2, 29.3.3.2.2.2, 50.4.2	Cell wall organisation.pectin.modification and degradation.pectate lyase && Plant organogenesis.vascular system formation.phloem differentiation.sieve element formation.sieve plate pore formation.pectate lyase *(PLL12) && Enzyme classification.EC_4 lyases.EC_4-2 carbon-oxygen lyase	mercator4v6.0: pectate lyase & prot-scriber: pectate lyase & swissprot: Probable pectate lyase 13 & original description: Pectate lyase (AHRD V3.3 *** A0A2G2WUS5_CAPBA) && mercator4v6.0: pectate lyase *(PLL12) & prot-scriber: pectate lyase & swissprot: Probable pectate lyase 13 & original description: Pectate lyase (AHRD V3.3 *** A0A2G2WUS5_CAPBA) && mercator4v6.0: EC_4.2 carbon-oxygen lyase & pr…
Solyc05g056477.1.1	4.78047	0.0809853	5.54354	0.136696	3.9275	0.179364	NAC domain-containing protein (AHRD V3.3 *** A0A2K3LLY1_TRIPR)	15.5.7.1	RNA biosynthesis.DNA-binding transcriptional regulation.beta-hairpin exposed by alpha/beta-scaffold structure.NAC transcription factor	mercator4v6.0: NAC transcription factor & prot-scriber: nac domain containing protein & swissprot: NAC domain-containing protein 104 & original description: NAC domain-containing protein (AHRD V3.3 *** A0A2K3LLY1_TRIPR)
Solyc06g005130.3.1	2.39312	0.0169303	2.43866	0.0691233	1.27642	0.157291	Dof zinc finger protein (AHRD V3.3 *** A0A2K3LIE4_TRIPR)	15.5.2.3	RNA biosynthesis.DNA-binding transcriptional regulation.zinc-coordinating DNA-binding domain.DOF transcription factor	mercator4v6.0: DOF transcription factor & prot-scriber: dof zinc finger protein & swissprot: Dof zinc finger protein DOF2.1 & original description: Dof zinc finger protein (AHRD V3.3 *** A0A2K3LIE4_TRIPR)
Solyc06g007620.3.1	-1.17058	0.00585239	-0.467186	0.162171	-0.852961	0.0443045	DUF538 domain-containing protein (AHRD V3.3 *** A0A1Q3BSI7_CEPFO)	35.2	No Mercator4 annotation.other annotation available	mercator4v6.0: not classified & prot-scriber: no annotation & swissprot: no annotation & original description: DUF538 domain-containing protein (AHRD V3.3 *** A0A1Q3BSI7_CEPFO)
Solyc06g007930.3.1	-0.703966	0.0504901	-0.612766	0.143392	-0.681026	0.102452	Cytochrome b5 (AHRD V3.3 *** A0A1U8GY41_CAPAN)	5.1.7.1.2, 21.8.1.7.2.2	Lipid metabolism.fatty acid metabolism.fatty acid desaturation.electron supply.cytochrome electron shuttle hemoprotein *(Cyt-b5) && Cell wall organisation.cutin and suberin.cuticular lipid formation.alkane-forming pathway.electron supply module.electron shuttle hemoprotein *(Cyt-b5)	mercator4v6.0: cytochrome electron shuttle hemoprotein *(Cyt-b5) & prot-scriber: cytochrome b5 heme binding domain containing protein & swissprot: Cytochrome b5 & original description: Cytochrome b5 (AHRD V3.3 *** A0A1U8GY41_CAPAN) && mercator4v6.0: electron shuttle component *(Cyt-b5) of CER1-CER3 alkane-forming complex & prot-scriber: cytochrome b5 heme binding domain containing protein & swiss…
Solyc06g008160.4.1	-0.611841	0.0415532	-0.542369	0.138782	-0.640685	0.0809379	Protein FLUORESCENT IN BLUE LIGHT, chloroplastic (AHRD V3.3 *** A0A2G3C412_CAPCH)	7.13.1.2.2	Coenzyme metabolism.tetrapyrrole biosynthesis.5-aminolevulinic acid formation.glutamyl-tRNA reductase activity.regulatory factor *(FLU)	mercator4v6.0: regulatory protein *(FLU) of glutamyl-tRNA reductase activity & prot-scriber: protein fluorescent in blue light chloroplastic isoform & swissprot: Protein FLUORESCENT IN BLUE LIGHT, chloroplastic & original description: Protein FLUORESCENT IN BLUE LIGHT, chloroplastic (AHRD V3.3 *** A0A2G3C412_CAPCH)
Solyc06g008765.2.1	0.926454	0.103967	1.1214	0.13786	0.964911	0.126789	Plant resistance protein (AHRD V3.11 *-* tr|O81136|O81136_SOLLC)	35.1	No Mercator4 annotation.other annotation available	mercator4v6.0: not classified & prot-scriber: nb arc domain containing protein & swissprot: Putative late blight resistance protein homolog R1B-12 & original description: Plant resistance protein (AHRD V3.11 *-* tr|O81136|O81136_SOLLC)
Solyc06g009070.3.1	0.664187	0.0513691	0.501779	0.176484	0.561483	0.122402	Zinc finger transcription factor 41	35.1	No Mercator4 annotation.other annotation available	mercator4v6.0: not classified & prot-scriber: dexh box atp dependent rna helicase & swissprot: DExH-box ATP-dependent RNA helicase DExH8 & original description: Zinc finger transcription factor 41
Solyc06g010240.3.1	0.319146	0.10701	0.393732	0.136696	0.333351	0.12715	SNF2-related (AHRD V3.3 *-* A0A200R5T0_9MAGN)	12.5.1.3.1	Chromatin organisation.epigenetic state regulation.RNA-directed DNA methylation (RdDM) pathway.MOM1 regulatory complex.DNA helicase *(MOM1)	mercator4v6.0: DNA helicase *(MOM1) & prot-scriber: chromatin remodeling atpase ino & swissprot: Helicase protein MOM1 & original description: SNF2-related (AHRD V3.3 *-* A0A200R5T0_9MAGN)
Solyc06g036130.4.1	-1.38329	0.0811323	-1.11712	0.198845	-1.10672	0.179099	Protein DETOXIFICATION (AHRD V3.3 *** Q6V7U8_SOLLC)	24.2.4.1.1	Solute transport.carrier-mediated transport.MOP superfamily.MATE family.metabolite transporter *(DTX)	mercator4v6.0: metabolite transporter *(DTX) & prot-scriber: protein detoxification & swissprot: Protein DETOXIFICATION 35 & original description: Protein DETOXIFICATION (AHRD V3.3 *** Q6V7U8_SOLLC)
Solyc06g048540.3.1	-0.5721	0.0412536	-0.521897	0.137363	-0.419993	0.142357	Fe-S cluster assembly ATP-binding protein (AHRD V3.3 *** A0A2T0UUS9_9GAMM)	7.12.1.1.1.2	Coenzyme metabolism.iron-sulfur cluster assembly machinery.plastidial SUF system.assembly phase.SUF-BCD scaffold complex.component *(SUF-C)	mercator4v6.0: component *(SUF-C) of plastidial SUF system assembly phase & prot-scriber: abc transporter domain containing protein & swissprot: ABC transporter I family member 6, chloroplastic & original description: Fe-S cluster assembly ATP-binding protein (AHRD V3.3 *** A0A2T0UUS9_9GAMM)
Solyc06g051410.4.1	-2.00425	0.017366	-1.78453	0.0956511	-1.90212	0.0531066	N-(5'-phosphoribosyl)anthranilate isomerase (AHRD V3.3 *** S8D1B0_9LAMI)	4.5.3.3	Amino acid metabolism.shikimate group amino acid biosynthesis.tryptophan biosynthesis.phosphoribosyanthranilate isomerase	mercator4v6.0: phosphoribosyanthranilate isomerase & prot-scriber: n 5 phosphoribosyl athrailate isomerase 1 & swissprot: N-(5'-phosphoribosyl)anthranilate isomerase 1, chloroplastic & original description: N-(5'-phosphoribosyl)anthranilate isomerase (AHRD V3.3 *** S8D1B0_9LAMI)
Solyc06g053590.5.1	0.312609	0.153207	0.404414	0.141788	0.385832	0.119947	Nuclear-pore anchor protein (AHRD V3.11 *** tr|A0A142CD35|A0A142CD35_9LAMI)	23.5.1.5.2	Protein translocation.nucleus.nuclear pore complex (NPC).nuclear basket.nucleoporin *(NUA)	mercator4v6.0: nucleoporin of nuclear pore complex *(NUA) & prot-scriber: tpr mlp1 2 domain containing protein & swissprot: Nuclear-pore anchor & original description: Nuclear-pore anchor protein (AHRD V3.11 *** tr|A0A142CD35|A0A142CD35_9LAMI)
Solyc06g054330.3.1	-0.333492	0.123618	-0.342523	0.169356	-0.302417	0.188877	NAD(P)-binding Rossmann-fold superfamily protein (AHRD V3.3 *** A0A1I9LMA8_ARATH)	5.4.1.2, 50.1.1	Lipid metabolism.sphingolipid metabolism.ceramide biosynthesis.ketosphinganine reductase *(TSC10) && Enzyme classification.EC_1 oxidoreductases.EC_1-1 oxidoreductase acting on CH-OH group of donor	mercator4v6.0: ketosphinganine reductase & prot-scriber: short chain dehydrogenase reductase 1018421 & swissprot: 3-dehydrosphinganine reductase TSC10A & original description: NAD(P)-binding Rossmann-fold superfamily protein (AHRD V3.3 *** A0A1I9LMA8_ARATH) && mercator4v6.0: EC_1.1 oxidoreductase acting on CH-OH group of donor & prot-scriber: short chain dehydrogenase reductase 1018421 & swisspro…
Solyc06g060110.3.1	-1.07216	0.022904	-0.725324	0.142388	-1.31377	0.0344926	amino acid transporter 2	24.2.3.4.1	Solute transport.carrier-mediated transport.APC superfamily.AAAP family.amino acid transporter *(AAP)	mercator4v6.0: amino acid transporter *(AAP) & prot-scriber: amino acid permease & swissprot: Amino acid permease 3 & original description: amino acid transporter 2
Solyc06g060260.3.1	-0.295276	0.129034	-0.337051	0.149279	-0.385433	0.102452	Stromal ascorbate peroxidase (AHRD V3.3 *** Q9TNL9_TOBAC)	10.4.3, 50.1.11	Redox homeostasis.ascorbate-based redox regulation.plastidial ascorbate peroxidase *(APX) && Enzyme classification.EC_1 oxidoreductases.EC_1-11 oxidoreductase acting on peroxide as acceptor	mercator4v6.0: plastidial ascorbate peroxidase *(APX) & prot-scriber: l ascorbate peroxidase 1 & swissprot: L-ascorbate peroxidase S, chloroplastic/mitochondrial & original description: Stromal ascorbate peroxidase (AHRD V3.3 *** Q9TNL9_TOBAC) && mercator4v6.0: EC_1.11 oxidoreductase acting on peroxide as acceptor & prot-scriber: l ascorbate peroxidase 1 & swissprot: L-ascorbate peroxidase S, chl…
Solyc06g061280.3.1	-1.90865	0.0478291	-1.93826	0.133081	-1.35995	0.159081	NAD(P)-binding Rossmann-fold superfamily protein (AHRD V3.3 *** A0A2U1LGD5_ARTAN)	35.1	No Mercator4 annotation.other annotation available	mercator4v6.0: not classified & prot-scriber: 3beta hsd domain containing protein & swissprot: Cinnamoyl-CoA reductase-like SNL6 & original description: NAD(P)-binding Rossmann-fold superfamily protein (AHRD V3.3 *** A0A2U1LGD5_ARTAN)
Solyc06g062430.3.1	-1.43871	0.0466849	-1.00509	0.188581	-0.925393	0.196436	Inositol oxygenase (AHRD V3.3 *** A0A2U1PDJ1_ARTAN)	3.13.3.2.1, 50.1.12	Carbohydrate metabolism.nucleotide sugar biosynthesis.UDP-D-glucuronic acid biosynthesis.myo-inositol oxidation pathway (MIOP).myo-inositol oxygenase && Enzyme classification.EC_1 oxidoreductases.EC_1-13 oxidoreductase acting on single donor with incorporation of molecular oxygen (oxygenase)	mercator4v6.0: myo-inositol oxygenase & prot-scriber: inositol oxygenase & swissprot: Inositol oxygenase 1 & original description: Inositol oxygenase (AHRD V3.3 *** A0A2U1PDJ1_ARTAN) && mercator4v6.0: EC_1.13 oxidoreductase acting on single donor with incorporation of molecular oxygen (oxygenase) & prot-scriber: inositol oxygenase & swissprot: Inositol oxygenase 1 & original description: Inositol…
Solyc06g065650.3.1	-0.598635	0.157898	-0.758926	0.145382	-0.587771	0.196638	Tify domain-containing protein (AHRD V3.3 *** A0A1Q3C435_CEPFO)	15.6.5	RNA biosynthesis.transcriptional co-regulation.transcriptional co-regulator *(TIFY)	mercator4v6.0: transcriptional co-regulator *(TIFY) & prot-scriber: tify domain containing protein & swissprot: Protein TIFY 8 & original description: Tify domain-containing protein (AHRD V3.3 *** A0A1Q3C435_CEPFO)
Solyc06g066640.3.1	-1.65395	0.0385386	-1.59796	0.132682	-1.01143	0.188444	Photosystem I reaction center subunit VI, chloroplastic (AHRD V3.3 *** A0A2G2WLH8_CAPBA)	1.1.4.2.8	Photosynthesis.photophosphorylation.photosystem I.PS-I complex.component *(PsaH)	mercator4v6.0: component *(PsaH) of PS-I complex & prot-scriber: photosystem i reacton center subunt v chloroplastc & swissprot: Photosystem I reaction center subunit VI-1, chloroplastic & original description: Photosystem I reaction center subunit VI, chloroplastic (AHRD V3.3 *** A0A2G2WLH8_CAPBA)
Solyc06g068270.3.1	-2.36703	0.00527401	-1.92867	0.037328	-0.732767	0.1887	2-oxoglutarate (2OG) and Fe(II)-dependent oxygenase superfamily protein (AHRD V3.3 *** Q9XIA5_ARATH)	50.1.13	Enzyme classification.EC_1 oxidoreductases.EC_1-14 oxidoreductase acting on paired donor with incorporation or reduction of molecular oxygen	mercator4v6.0: EC_1.14 oxidoreductase acting on paired donor with incorporation or reduction of molecular oxygen & prot-scriber: fe2og dioxygenase domain containing protein & swissprot: Protein SRG1 & original description: 2-oxoglutarate (2OG) and Fe(II)-dependent oxygenase superfamily protein (AHRD V3.3 *** Q9XIA5_ARATH)
Solyc06g068740.4.1	-0.589924	0.0538583	-0.658922	0.120574	-0.954963	0.0344926	NAD(P)-binding Rossmann-fold superfamily protein (AHRD V3.3 *** A0A2U1MGW3_ARTAN)	50.1.1	Enzyme classification.EC_1 oxidoreductases.EC_1-1 oxidoreductase acting on CH-OH group of donor	mercator4v6.0: EC_1.1 oxidoreductase acting on CH-OH group of donor & prot-scriber: carbonyl reductase [nadph] & swissprot: Salutaridine reductase & original description: NAD(P)-binding Rossmann-fold superfamily protein (AHRD V3.3 *** A0A2U1MGW3_ARTAN)
Solyc06g068890.1.1	-3.19507	0.0266353	-2.96983	0.119061	-1.72735	0.168245	Unknown protein	35.2	No Mercator4 annotation.other annotation available	mercator4v6.0: not classified & prot-scriber: no annotation & swissprot: no annotation & original description: Unknown protein
Solyc06g072470.5.1	-0.858993	0.0109904	-0.614502	0.115436	-0.377925	0.176707	50S ribosomal protein L29, chloroplastic (AHRD V3.11 *** tr|A0A2G3CA56|A0A2G3CA56_CAPCH)	17.6.2.2.25	Protein biosynthesis.organellar translation machinery.plastidial ribosome biogenesis.large ribosomal subunit proteome.component *(uL29c)	mercator4v6.0: component *(uL29c) of large plastid ribosomal-subunit proteome & prot-scriber: 50s ribosomal protein l29 chloroplastic & swissprot: Large ribosomal subunit protein uL29c & original description: 50S ribosomal protein L29, chloroplastic (AHRD V3.11 *** tr|A0A2G3CA56|A0A2G3CA56_CAPCH)
Solyc06g072630.4.1	-4.08769	0.0175868	-2.20049	0.150628	-2.00473	0.137759	Bidirectional sugar transporter SWEET (AHRD V3.3 *** A0A2G3CA74_CAPCH)	24.2.6.1	Solute transport.carrier-mediated transport.TOC superfamily.sugar efflux transporter *(SWEET)	mercator4v6.0: sugar efflux transporter *(SWEET) & prot-scriber: bidirectional sugar transporter sweet & swissprot: Bidirectional sugar transporter SWEET11 & original description: Bidirectional sugar transporter SWEET (AHRD V3.3 *** A0A2G3CA74_CAPCH)
Solyc06g072770.3.1	0.794991	0.0334748	0.521642	0.178424	0.488799	0.177319	Binding partner of acd.1	35.1	No Mercator4 annotation.other annotation available	mercator4v6.0: not classified & prot-scriber: rrm domain containing protein & swissprot: Binding partner of ACD11 1 & original description: Binding partner of acd.1
Solyc06g072870.1.1	-5.06019	0.0316827	-4.18633	0.136696	-3.21845	0.119295	Glycosyltransferase (AHRD V3.3 *** A0A2G3CA94_CAPCH)	50.2.4	Enzyme classification.EC_2 transferases.EC_2-4 glycosyltransferase	mercator4v6.0: EC_2.4 glycosyltransferase & prot-scriber: udp glycosyltransferase & swissprot: UDP-glycosyltransferase 73C3 & original description: Glycosyltransferase (AHRD V3.3 *** A0A2G3CA94_CAPCH)
Solyc06g074030.1.1	-1.15504	0.0537989	1.01042	0.145013	1.08553	0.104781	Polynucleotidyl transferase, ribonuclease H-like superfamily protein (AHRD V3.3 *** A0A2U1M9A7_ARTAN)	16.4.3.1.2.2	RNA processing.RNA homeostasis.mRNA deadenylation-dependent decay.mRNA deadenylation.CCR4-NOT complex.deadenylase component *(CAF1)	mercator4v6.0: deadenylase component *(CAF1) of mRNA deadenylation CCR4-NOT complex & prot-scriber: poly a specific ribonuclese & swissprot: Probable CCR4-associated factor 1 homolog 9 & original description: Polynucleotidyl transferase, ribonuclease H-like superfamily protein (AHRD V3.3 *** A0A2U1M9A7_ARTAN)
Solyc06g074390.3.1	-3.51923	0.0202729	-2.47697	0.136696	-2.25558	0.107922	Fatty acyl-CoA reductase (AHRD V3.3 *** A0A1U8H367_CAPAN)	21.8.1.6.1	Cell wall organisation.cutin and suberin.cuticular lipid formation.alcohol-forming pathway.fatty acyl CoA reductase *(FAR)	mercator4v6.0: fatty acyl CoA reductase *(FAR) & prot-scriber: fatty acyl coa reductase 2 & swissprot: Fatty acyl-CoA reductase 3 & original description: Fatty acyl-CoA reductase (AHRD V3.3 *** A0A1U8H367_CAPAN)
Solyc06g074710.1.1	1.19473	0.031359	1.53344	0.0669017	1.62323	0.0344926	Transferase (AHRD V3.3 *** A0A200R9R6_9MAGN)	50.2.3	Enzyme classification.EC_2 transferases.EC_2-3 acyltransferase	mercator4v6.0: EC_2.3 acyltransferase & prot-scriber: agmatine hydroxycinnamoyltransferase & swissprot: Agmatine coumaroyltransferase-2 & original description: Transferase (AHRD V3.3 *** A0A200R9R6_9MAGN)
Solyc06g082190.3.1	-1.21026	0.0192517	-0.705668	0.162171	-0.713138	0.137759	Protein kinase like protein (AHRD V3.3 *** Q0WN89_ARATH)	50.2.7	Enzyme classification.EC_2 transferases.EC_2-7 transferase transferring phosphorus-containing group	mercator4v6.0: EC_2.7 transferase transferring phosphorus-containing group & prot-scriber: ponab raf proto oncogene serine threonine protein kinase & swissprot: Serine/threonine-protein kinase STY46 & original description: Protein kinase like protein (AHRD V3.3 *** Q0WN89_ARATH)
Solyc06g082890.4.1	-0.335253	0.144307	-0.490347	0.133081	-0.363885	0.147803	Ribonuclease 2 (AHRD V3.3 *** A0A2G3CBX2_CAPCH)	16.4.8.1	RNA processing.RNA homeostasis.secretory ribonuclease activities.T2-type RNase *(RNS)	mercator4v6.0: T2-type RNase *(RNS) & prot-scriber: ribonuclease t 2 & swissprot: Ribonuclease 2 & original description: Ribonuclease 2 (AHRD V3.3 *** A0A2G3CBX2_CAPCH)
Solyc06g083690.3.1	-0.849093	0.070789	-0.687165	0.185187	-0.728984	0.142659	Glutaredoxin-C5, chloroplastic (AHRD V3.3 *** A0A2G2WN59_CAPBA)	18.9.1	Protein modification.S-glutathionylation.glutaredoxin	mercator4v6.0: glutaredoxin & prot-scriber: glutaredoxin domain containing protein & swissprot: Glutaredoxin-C5, chloroplastic & original description: Glutaredoxin-C5, chloroplastic (AHRD V3.3 *** A0A2G2WN59_CAPBA)
Solyc06g083860.2.1	0.428837	0.0856865	0.430069	0.146046	0.601363	0.0697892	Protein LIGHT-DEPENDENT SHORT HYPOCOTYLS 3 (AHRD V3.3 *-* A0A2G3CCG9_CAPCH)	15.5.10.7	RNA biosynthesis.DNA-binding transcriptional regulation.undefined DNA-binding domain.ALOG transcription factor	mercator4v6.0: ALOG transcription factor & prot-scriber: orysj protein g1 like & swissprot: Protein LIGHT-DEPENDENT SHORT HYPOCOTYLS 3 & original description: Protein LIGHT-DEPENDENT SHORT HYPOCOTYLS 3 (AHRD V3.3 *-* A0A2G3CCG9_CAPCH)
Solyc06g084290.3.1	-1.50387	0.0180997	-1.20656	0.119061	-0.938464	0.117637	Protein trichome birefringence-like .1	21.3.2.2.2	Cell wall organisation.pectin.rhamnogalacturonan I.modification and degradation.rhamnogalacturonan-I O-acetyltransferase *(TBL)	mercator4v6.0: rhamnogalacturonan-I O-acetyltransferase *(TBL) & prot-scriber: protein trichome birefringence & swissprot: Protein trichome birefringence-like 10 & original description: Protein trichome birefringence-like .1
Solyc06g084370.1.1	-0.885636	0.146018	-1.2433	0.136696	-1.10442	0.115097	Unknown protein	35.1	No Mercator4 annotation.other annotation available	mercator4v6.0: not classified & prot-scriber: 4fe 4s binding domain protein & swissprot: no annotation & original description: Unknown protein
Solyc07g005320.3.1	0.354226	0.108757	0.427	0.138782	0.432226	0.102565	FI.1	16.2.1.3.6	RNA processing.RNA modification.mRNA modification.Cleavage and Polyadenylation Specificity Factor (CPSF) complex.component *(Fip1)	mercator4v6.0: component *(Fip1) of Cleavage and Polyadenylation Specificity Factor (CPSF) complex & prot-scriber: pre mrna polyadenylation factor fip & swissprot: FIP1[V]-like protein & original description: FI.1
Solyc07g006200.3.1	-0.369119	0.1774	-0.502186	0.142388	-0.513094	0.107301	HD domain-containing protein 2 (AHRD V3.3 *** A0A1U8F7V0_CAPAN)	50.3.1	Enzyme classification.EC_3 hydrolases.EC_3-1 hydrolase acting on ester bond	mercator4v6.0: EC_3.1 hydrolase acting on ester bond & prot-scriber: 5 deoxynucleotidase hddc & swissprot: no annotation & original description: HD domain-containing protein 2 (AHRD V3.3 *** A0A1U8F7V0_CAPAN)
Solyc07g006340.4.1	-0.548033	0.189092	-0.819318	0.138782	-0.586103	0.191378	Acyl-CoA N-acyltransferases (NAT) superfamily protein (AHRD V3.11 *** tr|A0A2U1QH18|A0A2U1QH18_ARTAN)	35.1	No Mercator4 annotation.other annotation available	mercator4v6.0: not classified & prot-scriber: n acetyltrasferase domai cotaiig protei & swissprot: GCN5-related N-acetyltransferase 7, chloroplastic & original description: Acyl-CoA N-acyltransferases (NAT) superfamily protein (AHRD V3.11 *** tr|A0A2U1QH18|A0A2U1QH18_ARTAN)
Solyc07g007150.1.1	0.617726	0.0683905	0.478035	0.196593	0.832913	0.0636429	hypothetical protein (AHRD V3.3 -** AT5G35090.1)	35.1	No Mercator4 annotation.other annotation available	mercator4v6.0: not classified & prot-scriber: interleukin receptor subunit beta & swissprot: no annotation & original description: hypothetical protein (AHRD V3.3 -** AT5G35090.1)
Solyc07g007350.1.1	1.24814	0.0795332	1.03132	0.18764	1.06761	0.153064	Sterile alpha motif (SAM) domain protein (AHRD V3.3 *** Q1G3Q5_ARATH)	35.1	No Mercator4 annotation.other annotation available	mercator4v6.0: not classified & prot-scriber: sam domain containing protein & swissprot: no annotation & original description: Sterile alpha motif (SAM) domain protein (AHRD V3.3 *** Q1G3Q5_ARATH)
Solyc07g008630.1.1	1.83568	0.0354784	1.30458	0.158457	1.76043	0.0863262	Ethylene-inducing xylanase receptor 2	35.1	No Mercator4 annotation.other annotation available	mercator4v6.0: not classified & prot-scriber: receptor protein eix & swissprot: Receptor-like protein EIX2 & original description: Ethylene-inducing xylanase receptor 2
Solyc07g009050.3.1	-2.26737	0.0770082	-2.93344	0.132682	-2.10711	0.130415	defensin-like protein 19 (AHRD V3.3 *** A0A1S4AH79_TOBAC)	26.10.3.3.3.1	External stimuli response.pathogen.defense mechanisms.defense enzyme activities.defensin activities.defensin *(PDF1)	mercator4v6.0: defensin *(PDF1) & prot-scriber: pit protein & swissprot: no annotation & original description: defensin-like protein 19 (AHRD V3.3 *** A0A1S4AH79_TOBAC)
Solyc07g009180.1.1	1.28693	0.0172462	0.920611	0.136696	0.903379	0.101734	Disease resistance protein (AHRD V3.3 *** A0A2U1N8H9_ARTAN)	35.1	No Mercator4 annotation.other annotation available	mercator4v6.0: not classified & prot-scriber: nb arc domain containing protein & swissprot: Putative late blight resistance protein homolog R1A-6 & original description: Disease resistance protein (AHRD V3.3 *** A0A2U1N8H9_ARTAN)
Solyc07g009447.1.1	1.83117	0.18563	2.14149	0.186967	2.18859	0.148582	Serine/threonine-protein kinase STN7 chloroplastic-like (AHRD V3.3 *-* A0A2K3N0Z0_TRIPR)	35.1	No Mercator4 annotation.other annotation available	mercator4v6.0: not classified & prot-scriber: protein kinase domain containing & swissprot: no annotation & original description: Serine/threonine-protein kinase STN7 chloroplastic-like (AHRD V3.3 *-* A0A2K3N0Z0_TRIPR)
Solyc07g017990.3.1	0.922634	0.0230784	0.553331	0.169499	0.844748	0.07227	DNA ligase (AHRD V3.3 *** V4LG43_EUTSA)	14.5.3.1, 50.6.5	DNA damage response.nonhomologous end-joining (NHEJ) repair.LIG4-XRCC4 ligase complex.DNA ligase component *(LIG4) && Enzyme classification.EC_6 ligases.EC_6-5 ligase forming phosphoric ester bond	mercator4v6.0: DNA ligase component *(LIG4) of LIG4-XRCC4 ligase complex & prot-scriber: dna ligase protein & swissprot: DNA ligase 4 & original description: DNA ligase (AHRD V3.3 *** V4LG43_EUTSA) && mercator4v6.0: EC_6.5 ligase forming phosphoric ester bond & prot-scriber: dna ligase protein & swissprot: DNA ligase 4 & original description: DNA ligase (AHRD V3.3 *** V4LG43_EUTSA)
Solyc07g025170.3.1	9.33099	4.77074e-07	9.33521	4.78236e-07	9.29202	4.99e-07	Exocyst complex component SEC3A (AHRD V3.3 *** A0A2G3C6V7_CAPCH)	22.4.1.2	Vesicle trafficking.exocytic trafficking.Exocyst complex.component *(SEC3)	mercator4v6.0: component *(SEC3) of Exocyst complex & prot-scriber: sec pip2 bind domain containing protein & swissprot: Exocyst complex component SEC3A & original description: Exocyst complex component SEC3A (AHRD V3.3 *** A0A2G3C6V7_CAPCH)
Solyc07g025370.3.1	0.444213	0.0650552	0.409463	0.145701	0.336919	0.176055	Cytochrome P450 (AHRD V3.3 *** A0A200R7I2_9MAGN)	50.1.13	Enzyme classification.EC_1 oxidoreductases.EC_1-14 oxidoreductase acting on paired donor with incorporation or reduction of molecular oxygen	mercator4v6.0: EC_1.14 oxidoreductase acting on paired donor with incorporation or reduction of molecular oxygen & prot-scriber: cytochrome p450 734a1 & swissprot: Cytochrome P450 734A1 & original description: Cytochrome P450 (AHRD V3.3 *** A0A200R7I2_9MAGN)
Solyc07g041500.3.1	2.96609	0.0588821	2.31942	0.193689	3.29248	0.0874086	Cytochrome P450 (AHRD V3.3 *** A0A200QD39_9MAGN)	50.1.13	Enzyme classification.EC_1 oxidoreductases.EC_1-14 oxidoreductase acting on paired donor with incorporation or reduction of molecular oxygen	mercator4v6.0: EC_1.14 oxidoreductase acting on paired donor with incorporation or reduction of molecular oxygen & prot-scriber: cytochrome p450 cyp72a219 & swissprot: Cytochrome P450 CYP72A616 & original description: Cytochrome P450 (AHRD V3.3 *** A0A200QD39_9MAGN)
Solyc07g041730.4.1	-1.00841	0.0113829	-0.621597	0.137702	-0.696178	0.0855455	MOB kinase activator family (AHRD V3.3 *** A0A2U1N847_ARTAN)	27.12.2	Multi-process regulation.RAM (Regulation of Ace2 and Morphogenesis) signalling.NDR-activator component *(MOB1/2)	mercator4v6.0: NDR-activator component *(MOB1/2) of RAM signalling pathway & prot-scriber: medsf mob kinase activator 1a & swissprot: MOB kinase activator-like 1A & original description: MOB kinase activator family (AHRD V3.3 *** A0A2U1N847_ARTAN)
Solyc07g042010.4.1	-0.840023	0.0516604	-0.69634	0.154035	-0.76809	0.107148	RNA helicase DEAH-box22	35.1	No Mercator4 annotation.other annotation available	mercator4v6.0: not classified & prot-scriber: atp dependent dna helicase & swissprot: ATP-dependent DNA helicase Q-like 3 & original description: RNA helicase DEAH-box22
Solyc07g042250.3.1	-0.97864	0.0325737	-0.749614	0.142388	-0.625231	0.157967	chaperonin .1	1.2.1.2.2, 19.1.7.2	Photosynthesis.calvin cycle.ribulose-1,5-bisphosphat carboxylase/oxygenase (RuBisCo) activity.RuBisCo assembly.auxiliary co-chaperone *(CPN20) && Protein homeostasis.protein quality control.Hsp60 chaperone system.Hsp60-co-chaperone *(Hsp20)	mercator4v6.0: auxiliary co-chaperone involved in RuBisCo assembly *(CPN20) & prot-scriber: co chaperonin groes & swissprot: 20 kDa chaperonin, chloroplastic & original description: chaperonin .1 && mercator4v6.0: Hsp60-co-chaperone *(Hsp20) & prot-scriber: co chaperonin groes & swissprot: 20 kDa chaperonin, chloroplastic & original description: chaperonin .1
Solyc07g045040.3.1	2.88119	0.0977948	2.63043	0.183668	2.76702	0.140999	2-oxoglutarate (2OG) and Fe(II)-dependent oxygenase superfamily protein (AHRD V3.3 *** A0A2U1QB13_ARTAN)	50.1.13	Enzyme classification.EC_1 oxidoreductases.EC_1-14 oxidoreductase acting on paired donor with incorporation or reduction of molecular oxygen	mercator4v6.0: EC_1.14 oxidoreductase acting on paired donor with incorporation or reduction of molecular oxygen & prot-scriber: fe2og dioxygenase domain containing protein & swissprot: Jasmonate-induced oxygenase 4 & original description: 2-oxoglutarate (2OG) and Fe(II)-dependent oxygenase superfamily protein (AHRD V3.3 *** A0A2U1QB13_ARTAN)
Solyc07g045080.3.1	-1.25988	0.096144	-1.8394	0.113927	-1.39299	0.108672	2-alkenal reductase (NADP(+)-dependent)-like (AHRD V3.3 *** A0A2I4GX13_9ROSI)	50.1.3	Enzyme classification.EC_1 oxidoreductases.EC_1-3 oxidoreductase acting on CH-CH group of donor	mercator4v6.0: EC_1.3 oxidoreductase acting on CH-CH group of donor & prot-scriber: pks er domain containing protein & swissprot: 2-alkenal reductase (NADP(+)-dependent) & original description: 2-alkenal reductase (NADP(+)-dependent)-like (AHRD V3.3 *** A0A2I4GX13_9ROSI)
Solyc07g049440.3.1	-3.13597	0.0452967	-2.6817	0.141788	-2.41856	0.12894	GDSL esterase/lipase (AHRD V3.3 *** A0A2G2Z2Z1_CAPAN)	50.3.1	Enzyme classification.EC_3 hydrolases.EC_3-1 hydrolase acting on ester bond Cutin polimerization	mercator4v6.0: EC_3.1 hydrolase acting on ester bond & prot-scriber: gdsl esterase lipase & swissprot: GDSL esterase/lipase At2g04570 & original description: GDSL esterase/lipase (AHRD V3.3 *** A0A2G2Z2Z1_CAPAN)
Solyc07g049645.1.1	2.71311	0.0412536	2.91317	0.116474	1.65155	0.197072	Benzyl alcohol O-benzoyltransferase (AHRD V3.3 *** BEBT_TOBAC)	35.1	No Mercator4 annotation.other annotation available	mercator4v6.0: not classified & prot-scriber: quality protein benzyl alcohol o transferase & swissprot: Benzyl alcohol O-benzoyltransferase & original description: Benzyl alcohol O-benzoyltransferase (AHRD V3.3 *** BEBT_TOBAC)
Solyc07g053610.3.1	0.528571	0.0796616	0.459757	0.17314	0.41733	0.182974	Homeobox domain-containing protein/DDT domain-containing protein (AHRD V3.3 *** A0A1Q3C1K9_CEPFO)	12.4.2.3.1	Chromatin organisation.nucleosome remodeling.ISWI chromatin remodeling complexes.ISWI-CRA complex.component *(RINGLET/RLT)	mercator4v6.0: component *(RINGLET/RLT) of ISWI chromatin remodeling complex & prot-scriber: homeobox ddt domain protein rlt & swissprot: Homeobox-DDT domain protein RLT2 & original description: Homeobox domain-containing protein/DDT domain-containing protein (AHRD V3.3 *** A0A1Q3C1K9_CEPFO)
Solyc07g054860.1.1	2.40297	0.000530134	1.65859	0.00592408	1.6162	0.00704901	Tyrosine/DOPA decarboxylase 3 (AHRD V3.3 *** A0A2G2Z3G9_CAPAN)	4.6.8.3, 50.4.1	Amino acid metabolism.amino acid degradation.aromatic amino acids.aromatic amino acid decarboxylase && Enzyme classification.EC_4 lyases.EC_4-1 carbon-carbon lyase	mercator4v6.0: aromatic amino acid decarboxylase & prot-scriber: quality protein tyrosine dopa decarboxylase & swissprot: Tryptophan decarboxylase TDC1 & original description: Tyrosine/DOPA decarboxylase 3 (AHRD V3.3 *** A0A2G2Z3G9_CAPAN) && mercator4v6.0: EC_4.1 carbon-carbon lyase & prot-scriber: quality protein tyrosine dopa decarboxylase & swissprot: Tryptophan decarboxylase TDC1 & original d…
Solyc07g055010.3.1	-1.43964	0.100324	-2.36279	0.0984423	-1.70877	0.104781	heavy metal-associated isoprenylated plant protein 26 (AHRD V3.3 *** A0A1U7YA53_NICSY)	35.1	No Mercator4 annotation.other annotation available	mercator4v6.0: not classified & prot-scriber: heavy metal associated domain hma & swissprot: Heavy metal-associated isoprenylated plant protein 28 & original description: heavy metal-associated isoprenylated plant protein 26 (AHRD V3.3 *** A0A1U7YA53_NICSY)
Solyc07g056430.3.1	-1.40709	0.0574576	-2.50063	0.0440323	-1.53152	0.0897696	Glutathione S-transferase (AHRD V3.3 *** Q9FQE8_SOYBN)	10.2.3.3	Redox homeostasis.glutathione-based redox regulation.glutathione S-transferase activities.class tau glutathione S-transferase	mercator4v6.0: class tau glutathione S-transferase & prot-scriber: arath glutathione s tranferae & swissprot: Probable glutathione S-transferase parC & original description: Glutathione S-transferase (AHRD V3.3 *** Q9FQE8_SOYBN)
Solyc07g062500.3.1	-1.65433	0.0936249	-2.52581	0.0970834	-1.39048	0.177916	Cytochrome (AHRD V3.3 *** A0A2G2WF27_CAPBA)	50.1.13	Enzyme classification.EC_1 oxidoreductases.EC_1-14 oxidoreductase acting on paired donor with incorporation or reduction of molecular oxygen	mercator4v6.0: EC_1.14 oxidoreductase acting on paired donor with incorporation or reduction of molecular oxygen & prot-scriber: cytochrome p450 cyp72a219 & swissprot: Cytochrome P450 CYP72A219 & original description: Cytochrome (AHRD V3.3 *** A0A2G2WF27_CAPBA)
Solyc07g063480.4.1	-1.14013	0.0169277	-0.586261	0.18764	-1.07683	0.0528247	Protein kinase domain (AHRD V3.11 *-* tr|A0A200RBU7|A0A200RBU7_9MAGN)	11.11.2.4.2, 18.4.1.16, 50.2.7	Phytohormone action.signalling peptides.CRP (cysteine-rich-peptide) category.RALF/RALFL-peptide activity.RALF-peptide receptor *(CrRLK1L) && Protein modification.phosphorylation.TKL protein kinase families.CrlRLK1 protein kinase && Enzyme classification.EC_2 transferases.EC_2-7 transferase transferring phosphorus-containing group	mercator4v6.0: RALF-peptide receptor *(CrRLK1L) & prot-scriber: protein kinase domain containing & swissprot: Receptor-like protein kinase THESEUS 1 & original description: Protein kinase domain (AHRD V3.11 *-* tr|A0A200RBU7|A0A200RBU7_9MAGN) && mercator4v6.0: CrlRLK1 protein kinase & prot-scriber: protein kinase domain containing & swissprot: Receptor-like protein kinase THESEUS 1 & original des…
Solyc07g063960.3.1	-1.23522	0.0113829	-0.839399	0.132682	-0.654281	0.124789	50S ribosomal protein L24, chloroplastic (AHRD V3.3 *** A0A1U8EMT5_CAPAN)	17.6.2.2.22	Protein biosynthesis.organellar translation machinery.plastidial ribosome biogenesis.large ribosomal subunit proteome.component *(uL24c)	mercator4v6.0: component *(uL24c) of large plastid ribosomal-subunit proteome & prot-scriber: 50s ribosomal protein l24 & swissprot: Large ribosomal subunit protein uL24c & original description: 50S ribosomal protein L24, chloroplastic (AHRD V3.3 *** A0A1U8EMT5_CAPAN)
Solyc07g064600.3.1	-2.90003	0.0133481	-2.25838	0.101743	-2.9418	0.0393935	Endoribonuclease L-PSP family protein (AHRD V3.3 *-* A0A1I9LS34_ARATH)	4.2.2.8.1	Amino acid metabolism.aspartate group amino acid biosynthesis.aspartate-derived amino acids.isoleucine biosynthesis.threonine reactive imine intermediate deaminase *(RidA)	mercator4v6.0: threonine reactive imine intermediate deaminase *(RidA) & prot-scriber: 2 iminobutanoate iminopropanoate deaminase & swissprot: Reactive Intermediate Deaminase A, chloroplastic & original description: Endoribonuclease L-PSP family protein (AHRD V3.3 *-* A0A1I9LS34_ARATH)
Solyc07g064950.3.1	-0.590835	0.0514788	-0.654283	0.119061	-0.421875	0.17318	Trigger factor (AHRD V3.3 *** A0A200RBE3_9MAGN)	18.14.3	Protein modification.protein folding.nascent polypeptide chaperone *(TIG)	mercator4v6.0: nascent polypeptide chaperone *(TIG) & prot-scriber: quality protein trigger factor & swissprot: Trigger factor-like protein TIG, Chloroplastic & original description: Trigger factor (AHRD V3.3 *** A0A200RBE3_9MAGN)
Solyc07g065920.4.1	1.5566	0.0386459	1.00632	0.193074	1.38134	0.102288	Heavy metal-associated isoprenylated plant protein .1	35.1	No Mercator4 annotation.other annotation available	mercator4v6.0: not classified & prot-scriber: duf 2431 domain containing protein & swissprot: Heavy metal-associated isoprenylated plant protein 41 & original description: Heavy metal-associated isoprenylated plant protein .1
Solyc07g066470.3.1	-0.901702	0.0175963	-0.631808	0.137759	-0.492799	0.150352	Porphobilinogen deaminase, chloroplastic (AHRD V3.3 *** A0A2G2Z6B1_CAPAN)	7.13.2.2, 50.2.5	Coenzyme metabolism.tetrapyrrole biosynthesis.uroporphyrinogen III formation.porphobilinogen deaminase *(HemC) && Enzyme classification.EC_2 transferases.EC_2-5 transferase transferring alkyl or aryl group, other than methyl group	mercator4v6.0: porphobilinogen deaminase *(HemC) & prot-scriber: bruc2 porphobilinogen deaminase & swissprot: Porphobilinogen deaminase, chloroplastic & original description: Porphobilinogen deaminase, chloroplastic (AHRD V3.3 *** A0A2G2Z6B1_CAPAN) && mercator4v6.0: EC_2.5 transferase transferring alkyl or aryl group, other than methyl group & prot-scriber: bruc2 porphobilinogen deaminase & swiss…
Solyc07g150147.2.1	0.733563	0.0238971	0.585765	0.136696	0.498178	0.118649	Protein LIGHT-DEPENDENT SHORT HYPOCOTYLS 10 (AHRD V3.11 *** tr|A0A2G2WE89|A0A2G2WE89_CAPBA)	15.5.10.7	RNA biosynthesis.DNA-binding transcriptional regulation.undefined DNA-binding domain.ALOG transcription factor	mercator4v6.0: ALOG transcription factor & prot-scriber: alog domain containing protein & swissprot: Protein LIGHT-DEPENDENT SHORT HYPOCOTYLS 10 & original description: Protein LIGHT-DEPENDENT SHORT HYPOCOTYLS 10 (AHRD V3.11 *** tr|A0A2G2WE89|A0A2G2WE89_CAPBA)
Solyc08g005510.3.1	1.88062	0.0089234	1.22453	0.119061	2.24443	0.0130333	Disease resistance protein (TIR-NBS-LRR class) (AHRD V3.3 *-* A0A2K3NQB9_TRIPR)	35.1	No Mercator4 annotation.other annotation available	mercator4v6.0: not classified & prot-scriber: quality protein tmv resistance n & swissprot: TMV resistance protein N & original description: Disease resistance protein (TIR-NBS-LRR class) (AHRD V3.3 *-* A0A2K3NQB9_TRIPR)
Solyc08g006320.5.1	-0.470687	0.0796616	0.681063	0.0935508	0.730685	0.0467413	WRKY11 (AHRD V3.11 *** tr|A0A1P8NTG0|A0A1P8NTG0_9SOLN)	15.5.7.5.1	RNA biosynthesis.DNA-binding transcriptional regulation.beta-hairpin exposed by alpha/beta-scaffold structure.WRKY transcription factor activity.transcription factor *(WRKY)	mercator4v6.0: transcription factor *(WRKY) & prot-scriber: wrky domain containing protein & swissprot: Probable WRKY transcription factor 11 & original description: WRKY11 (AHRD V3.11 *** tr|A0A1P8NTG0|A0A1P8NTG0_9SOLN)
Solyc08g006750.4.1	-3.68633	0.0420845	-2.58563	0.164351	-3.88629	0.0874086	Serine decarboxylase (AHRD V3.3 *** A0A1U8F8Y3_CAPAN)	35.1	No Mercator4 annotation.other annotation available	mercator4v6.0: not classified & prot-scriber: histidine decarboxylase & swissprot: Histidine decarboxylase & original description: Serine decarboxylase (AHRD V3.3 *** A0A1U8F8Y3_CAPAN)
Solyc08g006780.3.1	-1.21593	0.0141261	-1.1104	0.0771472	-0.854166	0.089691	Nucleoid-associated protein (AHRD V3.3 *** A0A1J3J8Y5_NOCCA)	23.1.7.2	Protein translocation.chloroplast.thylakoid membrane SRP insertion system.stromal sorting factor *(STIC2)	mercator4v6.0: stromal sorting factor of thylakoid membrane SRP insertion system *(STIC2) & prot-scriber: nucleoid associated protein chloroplastic & swissprot: Nucleoid-associated protein At4g30620, chloroplastic & original description: Nucleoid-associated protein (AHRD V3.3 *** A0A1J3J8Y5_NOCCA)
Solyc08g007210.5.1	-2.18311	0.0404615	-2.5886	0.0970834	-2.50422	0.0697892	Transferase domain-containing protein (AHRD V3.11 *** tr|A0A1Q3AZY6|A0A1Q3AZY6_CEPFO)	50.2.3	Enzyme classification.EC_2 transferases.EC_2-3 acyltransferase	mercator4v6.0: EC_2.3 acyltransferase & prot-scriber: taxadien alpha ol o acetyltransferase & swissprot: no annotation & original description: Transferase domain-containing protein (AHRD V3.11 *** tr|A0A1Q3AZY6|A0A1Q3AZY6_CEPFO)
Solyc08g007790.3.1	-1.01227	0.0948646	-0.966216	0.163561	-1.00297	0.130098	3-hydroxy-3-methylglutaryl coenzyme A synthase	9.1.1.2, 50.2.3	Secondary metabolism.terpenoids.mevalonate (MVA) pathway.3-hydroxy-3-methylglutaryl-CoA synthase *(HMGS) && Enzyme classification.EC_2 transferases.EC_2-3 acyltransferase	mercator4v6.0: 3-hydroxy-3-methylglutaryl-CoA synthase *(HMGS) & prot-scriber: hydroxymethylglutaryl coa synthase a & swissprot: Hydroxymethylglutaryl-CoA synthase & original description: 3-hydroxy-3-methylglutaryl coenzyme A synthase && mercator4v6.0: EC_2.3 acyltransferase & prot-scriber: hydroxymethylglutaryl coa synthase a & swissprot: Hydroxymethylglutaryl-CoA synthase & original description…
Solyc08g041860.1.1	-0.532867	0.170499	0.660543	0.154035	0.574244	0.17227	serine/arginine repetitive matrix-like protein (AHRD V3.3 *-* AT4G32020.1)	35.1	No Mercator4 annotation.other annotation available	mercator4v6.0: not classified & prot-scriber: immunoglobulin superfamily member & swissprot: no annotation & original description: serine/arginine repetitive matrix-like protein (AHRD V3.3 *-* AT4G32020.1)
Solyc08g061130.3.1	-1.02675	0.144191	-1.3691	0.138782	-1.23546	0.122204	Transcription factor HY5 (AHRD V3.3 *** A0A1U8E2N7_CAPAN)	15.5.1.1.8, 26.1.3.1.2	RNA biosynthesis.DNA-binding transcriptional regulation.basic DNA-binding domain.basic leucine zipper (bZIP) domain.bZIP class-H transcription factor && External stimuli response.light.UV-B light.UVR8-mediated photoperception.transcriptional regulator *(HY5)	mercator4v6.0: bZIP class-H transcription factor & prot-scriber: bzip transcription factor & swissprot: Transcription factor HY5 & original description: Transcription factor HY5 (AHRD V3.3 *** A0A1U8E2N7_CAPAN) && mercator4v6.0: regulatory protein *(HY5) of UV-B signal transduction & prot-scriber: bzip transcription factor & swissprot: Transcription factor HY5 & original description: Transcriptio…
Solyc08g062930.3.1	2.52256	0.028535	1.57434	0.185377	2.19819	0.089691	Calmodulin-binding protein (AHRD V3.3 *** A0A2K3LV07_TRIPR)	35.1	No Mercator4 annotation.other annotation available	mercator4v6.0: not classified & prot-scriber: arath iq domain containing protein m & swissprot: IQ domain-containing protein IQM5 & original description: Calmodulin-binding protein (AHRD V3.3 *** A0A2K3LV07_TRIPR)
Solyc08g066240.3.1	-3.97641	0.175864	-5.12526	0.161678	-4.19552	0.18869	histidine decarboxylase	35.1	No Mercator4 annotation.other annotation available	mercator4v6.0: not classified & prot-scriber: histidine decarboxylase & swissprot: Histidine decarboxylase & original description: histidine decarboxylase
Solyc08g067200.2.1	0.765351	0.0444028	1.08451	0.0669017	0.776016	0.0884173	Dicer-like protein 3 (AHRD V3.3 *-* X4Y6L7_SOLLC)	35.1	No Mercator4 annotation.other annotation available	mercator4v6.0: not classified & prot-scriber: endoribonuclease dicer homolog & swissprot: Endoribonuclease Dicer homolog 3a & original description: Dicer-like protein 3 (AHRD V3.3 *-* X4Y6L7_SOLLC)
Solyc08g067840.3.1	-1.04777	0.00930009	-0.647332	0.133081	-0.509597	0.131238	Photosystem II reaction center PsbP family protein (AHRD V3.3 *** A0A0F7GYP2_9ROSI)	35.1	No Mercator4 annotation.other annotation available	mercator4v6.0: not classified & prot-scriber: psbp domain containing protein 5 chloroplastic & swissprot: PsbP domain-containing protein 5, chloroplastic & original description: Photosystem II reaction center PsbP family protein (AHRD V3.3 *** A0A0F7GYP2_9ROSI)
Solyc08g068290.3.1	-1.59961	0.0133708	-1.21722	0.113927	-0.819599	0.142659	Sulfite exporter TauE/SafE family protein (AHRD V3.3 *** A0A2U1KY14_ARTAN)	24.2.6.2	Solute transport.carrier-mediated transport.TOC superfamily.transport protein *(TSUP)	mercator4v6.0: transport protein *(TSUP) & prot-scriber: sulfite exporter taue safe family protein & swissprot: Sulfite exporter TauE/SafE family protein 3 & original description: Sulfite exporter TauE/SafE family protein (AHRD V3.3 *** A0A2U1KY14_ARTAN)
Solyc08g068520.3.1	1.31511	0.134657	2.36736	0.0875562	1.91003	0.0886145	F-box protein (AHRD V3.3 *-* A0A1J3J8H1_NOCCA)	35.1	No Mercator4 annotation.other annotation available	mercator4v6.0: not classified & prot-scriber: f box domain containing protein & swissprot: no annotation & original description: F-box protein (AHRD V3.3 *-* A0A1J3J8H1_NOCCA)
Solyc08g068770.3.1	-0.910911	0.130776	1.53865	0.0935508	0.913046	0.150352	Tyramine n-hydroxycinnamoyl transferase (AHRD V3.3 *** Q5D8C0_CAPAN)	8.4.3	Polyamine metabolism.polyamine conjugation.polyamine N-acetyltransferase *(NATA)	mercator4v6.0: polyamine N-acetyltransferase *(NATA) & prot-scriber: n acetyltrasferase domai cotaiig protei & swissprot: Tyramine N-feruloyltransferase 10/30 & original description: Tyramine n-hydroxycinnamoyl transferase (AHRD V3.3 *** Q5D8C0_CAPAN)
Solyc08g069030.4.1	-0.603592	0.0172932	-0.401787	0.138782	-0.31742	0.162745	aminolevulinic acid dehydratase	7.13.2.1, 50.4.2	Coenzyme metabolism.tetrapyrrole biosynthesis.uroporphyrinogen III formation.porphobilinogen synthase *(HemB) && Enzyme classification.EC_4 lyases.EC_4-2 carbon-oxygen lyase	mercator4v6.0: porphobilinogen synthase *(HemB) & prot-scriber: delta aminolevulinic acid dehydratase 1 & swissprot: Delta-aminolevulinic acid dehydratase 1, chloroplastic & original description: aminolevulinic acid dehydratase && mercator4v6.0: EC_4.2 carbon-oxygen lyase & prot-scriber: delta aminolevulinic acid dehydratase 1 & swissprot: Delta-aminolevulinic acid dehydratase 1, chloroplastic & …
Solyc08g074740.3.1	2.40267	0.0013599	0.833948	0.138782	1.73793	0.0161675	Poly [ADP-ribose] polymerase (AHRD V3.3 *** A0A2G3AGA5_CAPAN)	18.6.1, 50.2.4	Protein modification.ADP-ribosylation.poly-ADP-ribosyltransferase *(PARP) && Enzyme classification.EC_2 transferases.EC_2-4 glycosyltransferase	mercator4v6.0: poly-ADP-ribosyltransferase *(PARP) & prot-scriber: poly [adp ribose] merase 2 & swissprot: Poly [ADP-ribose] polymerase 2 & original description: Poly [ADP-ribose] polymerase (AHRD V3.3 *** A0A2G3AGA5_CAPAN) && mercator4v6.0: EC_2.4 glycosyltransferase & prot-scriber: poly [adp ribose] merase 2 & swissprot: Poly [ADP-ribose] polymerase 2 & original description: Poly [ADP-ribose] p…
Solyc08g076790.3.1	-2.97369	0.115964	-3.41238	0.154035	-2.85798	0.165576	NAD(P)-binding Rossmann-fold superfamily protein (AHRD V3.3 *** A0A2U1LGD5_ARTAN)	35.1	No Mercator4 annotation.other annotation available	mercator4v6.0: not classified & prot-scriber: 3beta hsd domain containing protein & swissprot: Cinnamoyl-CoA reductase-like SNL6 & original description: NAD(P)-binding Rossmann-fold superfamily protein (AHRD V3.3 *** A0A2U1LGD5_ARTAN)
Solyc08g076840.3.1	-0.812981	0.0157944	-0.624594	0.120574	-0.445076	0.142357	RNA-binding protein (AHRD V3.3 *** Q40270_MESCR)	16.6.3.3.4	RNA processing.organelle RNA processing machinery.RNA homeostasis.plastidial mRNA stabilisation.ribonucleoprotein *(CP33b)	mercator4v6.0: plastidial ribonucleoprotein *(CP33b) & prot-scriber: kda ribonucleoprotein chloroplastic & swissprot: 33 kDa ribonucleoprotein, chloroplastic & original description: RNA-binding protein (AHRD V3.3 *** Q40270_MESCR)
Solyc08g077330.3.1	-2.91692	0.0257959	-2.03195	0.141788	-1.55777	0.179628	Expansin-like .1	21.4.2.4	Cell wall organisation.cell wall proteins.expansin activities.beta-like-class expansin, related to ripening https://onlinelibrary.wiley.com/doi/10.1111/tpj.16715	mercator4v6.0: beta-like-class expansin & prot-scriber: expansin b1 protein & swissprot: Expansin-like B1 & original description: Expansin-like .1
Solyc08g077900.3.1	-5.17418	0.00933045	-4.46056	0.0669017	-2.6741	0.0987655	Expansin-like .1	21.4.2.4	Cell wall organisation.cell wall proteins.expansin activities.beta-like-class expansin	mercator4v6.0: beta-like-class expansin & prot-scriber: expansin b1 protein & swissprot: Expansin-like B1 & original description: Expansin-like .1
Solyc08g078010.3.1	-0.983984	0.00930009	-0.624356	0.132682	-0.611183	0.091145	50S ribosomal protein L19 (AHRD V3.3 *-* B6T8M1_MAIZE)	17.6.2.2.17	Protein biosynthesis.organellar translation machinery.plastidial ribosome biogenesis.large ribosomal subunit proteome.component *(bL19c)	mercator4v6.0: component *(bL19c) of large plastid ribosomal-subunit proteome & prot-scriber: 50s ribosomal protein l19 1 chloroplastic & swissprot: Large ribosomal subunit protein bL19cz & original description: 50S ribosomal protein L19 (AHRD V3.3 *-* B6T8M1_MAIZE)
Solyc08g078190.3.1	-0.748819	0.148372	1.06419	0.136696	1.4848	0.0449414	Ethylene-responsive transcription factor 5 (AHRD V3.11 *** tr|A0A2G2XL45|A0A2G2XL45_CAPBA)	15.5.7.6.1.11	RNA biosynthesis.DNA-binding transcriptional regulation.beta-hairpin exposed by alpha/beta-scaffold structure.AP2/ERF family.ERF subfamily.subgroup ERF-IX transcription factor	mercator4v6.0: subgroup ERF-IX transcription factor & prot-scriber: ethylene responsive transcription factor erf & swissprot: Ethylene-responsive transcription factor 5 & original description: Ethylene-responsive transcription factor 5 (AHRD V3.11 *** tr|A0A2G2XL45|A0A2G2XL45_CAPBA)
Solyc08g078870.3.1	-4.29976	0.0236642	-2.47197	0.160495	-3.54513	0.0854592	Bifunctional inhibitor/lipid-transfer protein/seed storage 2S albumin superfamily protein (AHRD V3.3 *** A0A2U1PU47_ARTAN)	35.1	No Mercator4 annotation.other annotation available	mercator4v6.0: not classified & prot-scriber: aai domain containing protein & swissprot: no annotation & original description: Bifunctional inhibitor/lipid-transfer protein/seed storage 2S albumin superfamily protein (AHRD V3.3 *** A0A2U1PU47_ARTAN)
Solyc08g079430.3.1	1.14983	0.0317585	1.02118	0.133081	1.18054	0.0697892	partialcopper-containing amine oxidase	8.5.1, 50.1.4	Polyamine metabolism.polyamine degradation.copper-containing amine oxidase *(CuAO) && Enzyme classification.EC_1 oxidoreductases.EC_1-4 oxidoreductase acting on CH-NH2 group of donor	mercator4v6.0: copper-containing amine oxidase *(CuAO) & prot-scriber: amine oxidase & swissprot: Amine oxidase [copper-containing] gamma 1 & original description: partialcopper-containing amine oxidase && mercator4v6.0: EC_1.4 oxidoreductase acting on CH-NH2 group of donor & prot-scriber: amine oxidase & swissprot: Amine oxidase [copper-containing] gamma 1 & original description: partialcopper-c…
Solyc08g079660.3.1	-0.719694	0.0125315	-0.436947	0.138782	-0.384916	0.130353	Clp protease-related protein, chloroplastic (AHRD V3.3 *** A0A1U8GJ95_CAPAN)	19.4.2.7.3	Protein homeostasis.proteolysis.serine peptidase activities.chloroplast Clp-type protease complex.plant-specific stabilizing component *(ClpT)	mercator4v6.0: plant-specific stabilizing component *(ClpT) of chloroplast Clp-type protease complex & prot-scriber: clp r domain containing potein & swissprot: ATP-dependent Clp protease ATP-binding subunit CLPT2, chloroplastic & original description: Clp protease-related protein, chloroplastic (AHRD V3.3 *** A0A1U8GJ95_CAPAN)
Solyc08g080630.4.1	-5.41512	0.00678059	-5.49766	0.0249111	-4.62504	0.0295739	Ethylene-responsive proteinase inhibitor.1	19.4.7.4	Ethylene responsive protein.	mercator4v6.0: PR6 protease inhibitor & prot-scriber: proteinase inhibitor i a & swissprot: Ethylene-responsive proteinase inhibitor 1 & original description: Ethylene-responsive proteinase inhibitor.1
Solyc08g080670.1.1	-5.31787	0.03757	-8.65324	0.0968707	-6.64523	0.07227	Pathogenesis-related 5-like protein	35.1	SlTLP6; 10.3390/genes14081622; downregulation cause decrease resistance	mercator4v6.0: not classified & prot-scriber: cryja pathogenesis thaumatin protein & swissprot: Osmotin-like protein OSML15 & original description: Pathogenesis-related 5-like protein
Solyc08g082090.1.1	-1.03005	0.0412536	0.935802	0.136696	0.746448	0.142357	Avr9/Cf-9 rapidly elicited protein 194 (AHRD V3.3 *** Q9FQZ4_TOBAC)	35.1	No Mercator4 annotation.other annotation available	mercator4v6.0: not classified & prot-scriber: avr cf rapidly elicited protein & swissprot: no annotation & original description: Avr9/Cf-9 rapidly elicited protein 194 (AHRD V3.3 *** Q9FQZ4_TOBAC)
Solyc08g082540.3.1	-0.578424	0.154845	-0.699631	0.153414	-0.607257	0.167353	Galactose-binding domain-like protein (AHRD V3.3 *** A0A2U1P2Q8_ARTAN)	19.1.1.1.1.3.2	Protein homeostasis.protein quality control.ER Quality Control (ERQC) machinery.calnexin/calreticulin chaperone system.CNX-CRT cycle.POD1-SUN-CRT3 ER luminal chaperone complex.regulatory component *(SUN3/4/5)	mercator4v6.0: regulatory component *(SUN3/4/5) of ER luminal chaperone complex & prot-scriber: sun domain containing protein & swissprot: SUN domain-containing protein 5 & original description: Galactose-binding domain-like protein (AHRD V3.3 *** A0A2U1P2Q8_ARTAN)
Solyc08g082690.2.1	-0.630161	0.0157012	-0.652673	0.0669017	-0.415111	0.104773	Ribosomal protein S6 (AHRD V3.3 *** A0A200QWA6_9MAGN)	17.6.2.3.6	Protein biosynthesis.organellar translation machinery.plastidial ribosome biogenesis.small ribosomal subunit proteome.component *(uS6c)	mercator4v6.0: component *(uS6c) of small plastid ribosomal-subunit proteome & prot-scriber: 30s ribosomal protein s6 alpha chloroplastic & swissprot: Small ribosomal subunit protein bS6c & original description: Ribosomal protein S6 (AHRD V3.3 *** A0A200QWA6_9MAGN)
Solyc08g082940.2.1	-0.833804	0.0478213	-0.760363	0.138782	-0.858949	0.0895027	Transcription factor (AHRD V3.3 *-* A0A2G3CBE0_CAPCH)	11.4.2.7.2, 15.5.1.2.24	Phytohormone action.cytokinin.perception and signal transduction.TMO5-LHW heterodimer complex.component *(LHW) && RNA biosynthesis.DNA-binding transcriptional regulation.basic DNA-binding domain.basic helix-loop-helix (bHLH) domain.bHLH class-XIII/LHL transcription factor	mercator4v6.0: component *(LHW) of TMO5-LHW cytokinin control complex & prot-scriber: bhlh domain containing protein & swissprot: Transcription factor LHW & original description: Transcription factor (AHRD V3.3 *-* A0A2G3CBE0_CAPCH) && mercator4v6.0: bHLH class-XIII/LHL transcription factor & prot-scriber: bhlh domain containing protein & swissprot: Transcription factor LHW & original description…
Solyc09g007520.3.1	-2.0651	0.0325737	-1.71509	0.137759	-1.81412	0.0928388	Peroxidase (AHRD V3.3 *** K4CQE1_SOLLC)	50.1.11	Enzyme classification.EC_1 oxidoreductases.EC_1-11 oxidoreductase acting on peroxide as acceptor	mercator4v6.0: EC_1.11 oxidoreductase acting on peroxide as acceptor & prot-scriber: anionic peroxidase & swissprot: Peroxidase 21 & original description: Peroxidase (AHRD V3.3 *** K4CQE1_SOLLC)
Solyc09g007630.3.1	-0.366735	0.143387	-0.64389	0.0956511	-0.826097	0.0344926	P58IPK	19.1.1.2.3	Protein homeostasis.protein quality control.ER Quality Control (ERQC) machinery.BiP chaperone system.co-chaperone *(P58/ERdj6)	mercator4v6.0: co-chaperone *(P58) & prot-scriber: dicdi dnaj homolog subfamily c member & swissprot: DnaJ protein P58IPK homolog & original description: P58IPK
Solyc09g007770.3.1	-1.33047	0.00361632	-0.873206	0.0669017	-1.4303	0.00684078	plasma membrane intrinsic protein 2.1	24.3.1.2	Solute transport.channels.MIP family.plasma membrane intrinsic protein *(PIP)	mercator4v6.0: plasma membrane intrinsic protein *(PIP) & prot-scriber: aquaporin pip & swissprot: Aquaporin PIP2-7 & original description: plasma membrane intrinsic protein 2.1
Solyc09g008050.3.1	0.51246	0.0500521	0.405904	0.160495	0.490415	0.102452	Glycosyltransferase (AHRD V3.3 *** A0A1Q3DDP0_CEPFO)	50.2.4	Enzyme classification.EC_2 transferases.EC_2-4 glycosyltransferase	mercator4v6.0: EC_2.4 glycosyltransferase & prot-scriber: udp glycosyltransferase 86a1 & swissprot: UDP-glycosyltransferase 86A1 & original description: Glycosyltransferase (AHRD V3.3 *** A0A1Q3DDP0_CEPFO)
Solyc09g008170.3.1	-4.7384	0.145278	-9.74712	0.142388	-6.11274	0.138292	Small auxin up-regulated RNA69	35.1	No Mercator4 annotation.other annotation available	mercator4v6.0: not classified & prot-scriber: auxin responsive saur protein & swissprot: no annotation & original description: Small auxin up-regulated RNA69
Solyc09g008190.3.1	-1.10223	0.0388045	-1.03118	0.134033	-0.692349	0.184078	Acylphosphatase (AHRD V3.3 *** A0A2G2YPW3_CAPAN)	50.3.6	Enzyme classification.EC_3 hydrolases.EC_3-6 hydrolase acting on acid anhydride	mercator4v6.0: EC_3.6 hydrolase acting on acid anhydride & prot-scriber: acylphosphatase & swissprot: no annotation & original description: Acylphosphatase (AHRD V3.3 *** A0A2G2YPW3_CAPAN)
Solyc09g008670.3.1	-2.63517	0.0339118	-2.9728	0.0949815	-3.31018	0.046338	threonine deaminase	4.6.5.2, 50.4.3	Amino acid metabolism.amino acid degradation.threonine degradation.threonine dehydratase && Enzyme classification.EC_4 lyases.EC_4-3 carbon-nitrogen lyase	mercator4v6.0: threonine dehydratase & prot-scriber: l threonine dehydratase biosynthetic & swissprot: Threonine dehydratase 2 biosynthetic, chloroplastic & original description: threonine deaminase && mercator4v6.0: EC_4.3 carbon-nitrogen lyase & prot-scriber: l threonine dehydratase biosynthetic & swissprot: Threonine dehydratase 2 biosynthetic, chloroplastic & original description: threonine d…
Solyc09g010000.5.1	-1.97536	0.0277779	-1.64008	0.134033	-1.51947	0.103968	2-oxoglutarate (2OG) and Fe(II)-dependent oxygenase superfamily protein (AHRD V3.11 *** tr|A0A2U1NTU8|A0A2U1NTU8_ARTAN)	50.1.13	Enzyme classification.EC_1 oxidoreductases.EC_1-14 oxidoreductase acting on paired donor with incorporation or reduction of molecular oxygen	mercator4v6.0: EC_1.14 oxidoreductase acting on paired donor with incorporation or reduction of molecular oxygen & prot-scriber: 1 aminocyclopropane carboxylate oxidase homolog & swissprot: 1-aminocyclopropane-1-carboxylate oxidase homolog 1 & original description: 2-oxoglutarate (2OG) and Fe(II)-dependent oxygenase superfamily protein (AHRD V3.11 *** tr|A0A2U1NTU8|A0A2U1NTU8_ARTAN)
Solyc09g010860.5.1	-1.77526	0.00900676	-0.785163	0.17123	-1.80449	0.0275575	Expansin (AHRD V3.11 *** tr|Q9ZP32|Q9ZP32_SOLLC)	21.4.2.1	Cell wall organisation.cell wall proteins.expansin activities.alpha-class expansin	mercator4v6.0: alpha-class expansin & prot-scriber: expansin & swissprot: Expansin-A3 & original description: Expansin (AHRD V3.11 *** tr|Q9ZP32|Q9ZP32_SOLLC)
Solyc09g010910.3.1	0.973171	0.11353	0.955746	0.175576	0.849183	0.194174	Unknown protein	35.2	No Mercator4 annotation.other annotation available	mercator4v6.0: not classified & prot-scriber: no annotation & swissprot: no annotation & original description: Unknown protein
Solyc09g010930.5.1	-0.904549	0.0334748	-0.750755	0.138782	-0.524824	0.197302	NAD(P)-binding Rossmann-fold superfamily protein (AHRD V3.11 *** tr|A0A2U1L7N5|A0A2U1L7N5_ARTAN)	1.1.1.5.3.2.3	Photosynthesis.photophosphorylation.photosystem II.photosynthetic acclimation.non-photochemical quenching (NPQ).qH-type antenna quenching.regulatory protein *(ROQH1)	mercator4v6.0: regulatory protein *(ROQH1) of non-photochemical quenching & prot-scriber: nad p bd dom domain containing rotein & swissprot: Uncharacterized protein At2g37660, chloroplastic & original description: NAD(P)-binding Rossmann-fold superfamily protein (AHRD V3.11 *** tr|A0A2U1L7N5|A0A2U1L7N5_ARTAN)
Solyc09g011520.3.1	-4.00849	0.0757905	-8.14768	0.0949815	-3.36366	0.143449	Glutathione S-transferase-like protein (AHRD V3.3 *** A8DUB0_SOLLC)	10.2.3.3	Redox homeostasis.glutathione-based redox regulation.glutathione S-transferase activities.class tau glutathione S-transferase	mercator4v6.0: class tau glutathione S-transferase & prot-scriber: arath glutathione s tranferae & swissprot: Probable glutathione S-transferase & original description: Glutathione S-transferase-like protein (AHRD V3.3 *** A8DUB0_SOLLC)
Solyc09g030370.3.1	1.56653	0.0236149	0.965815	0.165902	1.13785	0.105382	GDSL esterase/lipase (AHRD V3.3 *** A0A1U8E6M9_CAPAN)	50.3.1	Enzyme classification.EC_3 hydrolases.EC_3-1 hydrolase acting on ester bond	mercator4v6.0: EC_3.1 hydrolase acting on ester bond & prot-scriber: gdsl esterase lipase & swissprot: GDSL esterase/lipase At2g30310 & original description: GDSL esterase/lipase (AHRD V3.3 *** A0A1U8E6M9_CAPAN)
Solyc09g055340.4.1	0.290583	0.114342	0.280956	0.179592	0.334177	0.109789	MAU2 chromatid cohesion factor homolog (AHRD V3.3 *** A0A2I4EFQ8_9ROSI)	13.2.5.2.1.2	Cell division.cell cycle organisation.sister chromatid separation.cohesin loading.SCC2-SCC4 adherin complex.adherin *(SCC4)	mercator4v6.0: adherin *(SCC4) & prot-scriber: sister chromatid cohesion protein scc & swissprot: Sister chromatid cohesion protein SCC4 & original description: MAU2 chromatid cohesion factor homolog (AHRD V3.3 *** A0A2I4EFQ8_9ROSI)
Solyc09g056070.1.1	7.38321	0.0578754	7.4008	0.13786	6.40193	0.13349	Maturase (AHRD V3.3 *** O79414_SOLTU)	35.1	No Mercator4 annotation.other annotation available	mercator4v6.0: not classified & prot-scriber: intron maturas2 domain containing protein & swissprot: no annotation & original description: Maturase (AHRD V3.3 *** O79414_SOLTU)
Solyc09g061440.4.1	-0.53463	0.0605543	-0.615057	0.120784	-0.396755	0.176224	hypothetical protein (AHRD V3.3 *-* AT4G13200.1)	35.1	No Mercator4 annotation.other annotation available	mercator4v6.0: not classified & prot-scriber: c2h2 type domain containing protein & swissprot: Uncharacterized protein At4g13200, chloroplastic & original description: hypothetical protein (AHRD V3.3 *-* AT4G13200.1)
Solyc09g064860.3.1	0.396549	0.0503485	0.328936	0.152154	0.412971	0.089691	ELKS/Rab6-interacting/CAST family protein (AHRD V3.3 *-* AT1G03290.4)	25.5.2.5	Nutrient uptake.micronutrient homeostasis.iron.transcriptional FIT-binding co-regulator *(FBP)	mercator4v6.0: transcriptional co-regulator *(FBP) of iron homeostasis & prot-scriber: cue domain containing protein & swissprot: no annotation & original description: ELKS/Rab6-interacting/CAST family protein (AHRD V3.3 *-* AT1G03290.4)
Solyc09g065480.2.1	-1.03487	0.123117	-0.975883	0.196717	-0.969433	0.176305	type I inositol polyphosphate 5-phosphatase 4-like (AHRD V3.3 *** A0A2I4HJ41_9ROSI)	27.6.1.5.1, 50.3.1	Multi-process regulation.phosphoinositide signalling.inositol phosphate metabolism.inositol polyphosphate phosphatase activities.type-I inositol-polyphosphate 5-phosphatase && Enzyme classification.EC_3 hydrolases.EC_3-1 hydrolase acting on ester bond	mercator4v6.0: type-I inositol-polyphosphate 5-phosphatase & prot-scriber: type iv inositol polyphosphate 5 phosphatase & swissprot: Type I inositol polyphosphate 5-phosphatase 4 & original description: type I inositol polyphosphate 5-phosphatase 4-like (AHRD V3.3 *** A0A2I4HJ41_9ROSI) && mercator4v6.0: EC_3.1 hydrolase acting on ester bond & prot-scriber: type iv inositol polyphosphate 5 phospha…
Solyc09g066060.4.1	-2.30501	0.0702692	-1.90364	0.176959	-1.70148	0.186703	homeobox-leucine zipper protein ROC8 (AHRD V3.11 *** tr|A0A2I4EBE3|A0A2I4EBE3_9ROSI)	15.5.3.1.3	RNA biosynthesis.DNA-binding transcriptional regulation.helix-turn-helix DNA-binding domain.HOMEO domain.HD-ZIP IV-type transcription factor	mercator4v6.0: HD-ZIP IV-type transcription factor & prot-scriber: arath homeobox leucine zipper protein hdg & swissprot: Homeobox-leucine zipper protein HDG8 & original description: homeobox-leucine zipper protein ROC8 (AHRD V3.11 *** tr|A0A2I4EBE3|A0A2I4EBE3_9ROSI)
Solyc09g072820.5.1	4.10629	0.00565568	4.86666	0.00592408	4.34361	0.0115944	Cellulose synthase (AHRD V3.11 *** tr|K4CUV8|K4CUV8_SOLLC)	21.1.1.1.1	Cell wall organisation.cellulose.cellulose synthase complex (CSC).CSC components.cellulose synthase *(CesA)	mercator4v6.0: catalytic component *(CesA) of cellulose synthase complex & prot-scriber: cellulose synthase a ctlytic subunit [udp forming] & swissprot: Cellulose synthase A catalytic subunit 4 [UDP-forming] & original description: Cellulose synthase (AHRD V3.11 *** tr|K4CUV8|K4CUV8_SOLLC)
Solyc09g074360.4.1	-0.3145	0.105686	-0.307597	0.165992	-0.453066	0.0751085	RNA binding protein (AHRD V3.3 *** B6UFA0_MAIZE)	35.1	No Mercator4 annotation.other annotation available	mercator4v6.0: not classified & prot-scriber: cugbp elav family member 1 & swissprot: RNA-binding protein BRN1 & original description: RNA binding protein (AHRD V3.3 *** B6UFA0_MAIZE)
Solyc09g074590.1.1	-2.69993	0.0605543	-2.17184	0.16592	-3.24669	0.08324	Monothiol glutaredoxin-S2 (AHRD V3.3 *** A0A2G2VZS0_CAPBA)	18.9.1	Protein modification.S-glutathionylation.glutaredoxin	mercator4v6.0: glutaredoxin & prot-scriber: glutaredoxin domain containing protein & swissprot: Monothiol glutaredoxin-S2 & original description: Monothiol glutaredoxin-S2 (AHRD V3.3 *** A0A2G2VZS0_CAPBA)
Solyc09g075970.3.1	0.794161	0.120912	0.901979	0.145701	0.71391	0.189845	Sec14p-like phosphatidylinositol transfer family protein (AHRD V3.3 *** F4I8Q8_ARATH)	35.1	No Mercator4 annotation.other annotation available	mercator4v6.0: not classified & prot-scriber: cral trio domain containing protein & swissprot: no annotation & original description: Sec14p-like phosphatidylinositol transfer family protein (AHRD V3.3 *** F4I8Q8_ARATH)
Solyc09g089940.1.1	0.671212	0.0317179	0.438399	0.17282	0.389918	0.190891	DUF2828 domain-containing protein (AHRD V3.3 *** A0A1Q3B0Q4_CEPFO)	35.1	No Mercator4 annotation.other annotation available	mercator4v6.0: not classified & prot-scriber: fad binding pcmh type domain containing protein & swissprot: no annotation & original description: DUF2828 domain-containing protein (AHRD V3.3 *** A0A1Q3B0Q4_CEPFO)
Solyc09g090330.3.1	-0.587635	0.0632746	-0.588316	0.138782	-0.430373	0.18561	harpin binding protein 1	5.9.2	Lipid metabolism.plastoglobule-associated activities.Fibrillin plastoglobule core protein *(FBN4)	mercator4v6.0: Fibrillin plastoglobule core protein *(FBN4) & prot-scriber: pap fibrillin domain containing protein & swissprot: Plastid-lipid-associated protein 6, chloroplastic & original description: harpin binding protein 1
Solyc09g090470.3.1	-1.44198	0.0777397	-2.82324	0.0486061	-1.62042	0.101274	Protein NRT1/ PTR FAMILY 5.2 (AHRD V3.3 *** A0A2G3CS67_CAPCH)	24.2.2.9	Solute transport.carrier-mediated transport.MFS superfamily.anion transporter *(NRT1/PTR)	mercator4v6.0: anion transporter *(NRT1/PTR) & prot-scriber: protein nrt ptr family & swissprot: Protein NRT1/ PTR FAMILY 5.2 & original description: Protein NRT1/ PTR FAMILY 5.2 (AHRD V3.3 *** A0A2G3CS67_CAPCH)
Solyc09g090640.3.1	-0.683448	0.0813831	-0.565935	0.190576	-0.538828	0.187106	DUF3527 domain-containing protein (AHRD V3.3 *** A0A1Q3DBN1_CEPFO)	35.1	No Mercator4 annotation.other annotation available	mercator4v6.0: not classified & prot-scriber: cct domain containing protein & swissprot: no annotation & original description: DUF3527 domain-containing protein (AHRD V3.3 *** A0A1Q3DBN1_CEPFO)
Solyc09g090990.2.1	-1.53915	0.0441722	-2.53795	0.0440323	-2.85743	0.0186996	Major allergen Pru ar.1	35.1	No Mercator4 annotation.other annotation available	mercator4v6.0: not classified & prot-scriber: major pollen allergen bet v 1 & swissprot: Pathogenesis-related protein STH-2 & original description: Major allergen Pru ar.1
Solyc09g091000.5.1	-1.97237	0.0335188	-1.76034	0.133081	-1.49877	0.11268	Pathogenesis-related protein STH-2 (AHRD V3.11 *** sp|P17642|PRS2_SOLTU)	35.1	No Mercator4 annotation.other annotation available	mercator4v6.0: not classified & prot-scriber: major allergen bet v 1 & swissprot: Pathogenesis-related protein STH-2 & original description: Pathogenesis-related protein STH-2 (AHRD V3.11 *** sp|P17642|PRS2_SOLTU)
Solyc09g092380.3.1	-1.39988	0.0510359	-1.13131	0.155508	-1.1791	0.122105	S-adenosyl-l-homocysteine hydrolase	7.3.2, 50.3.3	Coenzyme metabolism.S-adenosyl methionine (SAM) cycle.S-adenosyl homocysteine hydrolase *(SAHH) && Enzyme classification.EC_3 hydrolases.EC_3-3 hydrolase acting on ether bond	mercator4v6.0: S-adenosyl homocysteine hydrolase & prot-scriber: adenosylhomocysteinase & swissprot: Adenosylhomocysteinase & original description: S-adenosyl-l-homocysteine hydrolase && mercator4v6.0: EC_3.3 hydrolase acting on ether bond & prot-scriber: adenosylhomocysteinase & swissprot: Adenosylhomocysteinase & original description: S-adenosyl-l-homocysteine hydrolase
Solyc09g092763.1.1	4.54801	0.111252	4.69529	0.158456	6.5643	0.0874086	DNA-directed RNA polymerase subunit beta'' (AHRD V3.3 *-* A0A2H4NAQ9_9ORYZ)	35.1	No Mercator4 annotation.other annotation available	mercator4v6.0: not classified & prot-scriber: dna directed rna polymerase ii subunit rpb & swissprot: no annotation & original description: DNA-directed RNA polymerase subunit beta'' (AHRD V3.3 *-* A0A2H4NAQ9_9ORYZ)
Solyc09g092767.1.1	4.07598	0.114342	4.1704	0.162709	6.08045	0.0874086	DNA-directed RNA polymerase subunit beta'' (AHRD V3.3 *-* A0A2H4NAQ9_9ORYZ)	35.1	No Mercator4 annotation.other annotation available	mercator4v6.0: not classified & prot-scriber: dna directed rna polymerase ii subunit rpb & swissprot: no annotation & original description: DNA-directed RNA polymerase subunit beta'' (AHRD V3.3 *-* A0A2H4NAQ9_9ORYZ)
Solyc09g097760.3.1	4.12497	0.184935	5.82467	0.141788	4.60784	0.173242	Glycine-rich protein (AHRD V3.3 *-* A0A2G2W2G9_CAPBA)	35.1	No Mercator4 annotation.other annotation available	mercator4v6.0: not classified & prot-scriber: glycine rich protein hc isoform & swissprot: no annotation & original description: Glycine-rich protein (AHRD V3.3 *-* A0A2G2W2G9_CAPBA)
Solyc09g097770.3.1	-4.11857	0.000530134	-3.38664	0.00398164	-1.60202	0.0443045	Cell wall protein (AHRD V3.3 *** Q40142_SOLLC)	35.1	No Mercator4 annotation.other annotation available	mercator4v6.0: not classified & prot-scriber: glycine rich protein dc isoform & swissprot: no annotation & original description: Cell wall protein (AHRD V3.3 *** Q40142_SOLLC)
Solyc09g098510.4.1	-2.89955	0.0110196	-2.15127	0.100076	-1.98722	0.0773679	extensin-2-like (AHRD V3.11 *-* tr|A0A1U8G7P3|A0A1U8G7P3_CAPAN)	35.1	No Mercator4 annotation.other annotation available	mercator4v6.0: not classified & prot-scriber: extensin 2 domain containing protein & swissprot: no annotation & original description: extensin-2-like (AHRD V3.11 *-* tr|A0A1U8G7P3|A0A1U8G7P3_CAPAN)
Solyc09g150113.1.1	-4.0809	0.0748756	-6.23652	0.116875	-5.28058	0.0897696	Aspartic proteinase-like protein.1	35.1	No Mercator4 annotation.other annotation available	mercator4v6.0: not classified & prot-scriber: aspartic proteinase protein isoform x3 & swissprot: no annotation & original description: Aspartic proteinase-like protein.1
Solyc10g005080.3.1	0.834915	0.179797	1.02771	0.161322	2.05709	0.0345499	Late elongated hypocotyl (AHRD V3.3 *** J9PV71_NICAT)	15.5.3.2.2, 27.1.1	RNA biosynthesis.DNA-binding transcriptional regulation.helix-turn-helix DNA-binding domain.tryptophan-cluster structure.REVEILLE-type transcription factor && Multi-process regulation.circadian clock system.core oscillator protein *(LHY/CCA1)	mercator4v6.0: REVEILLE-type transcription factor & prot-scriber: hth myb type domain containing protein & swissprot: Protein LATE ELONGATED HYPOCOTYL & original description: Late elongated hypocotyl (AHRD V3.3 *** J9PV71_NICAT) && mercator4v6.0: circadian clock core oscillator protein *(LHY/CCA1) & prot-scriber: hth myb type domain containing protein & swissprot: Protein LATE ELONGATED HYPOCOTYL…
Solyc10g005320.3.1	-2.51042	0.00590422	-1.09983	0.142388	-1.91652	0.0393935	Tryptophan synthase beta chain (AHRD V3.3 *** B2J8R2_NOSP7)	50.4.2	Enzyme classification.EC_4 lyases.EC_4-2 carbon-oxygen lyase	mercator4v6.0: EC_4.2 carbon-oxygen lyase & prot-scriber: tryptophan synthase 1 & swissprot: Tryptophan synthase beta chain 2, chloroplastic & original description: Tryptophan synthase beta chain (AHRD V3.3 *** B2J8R2_NOSP7)
Solyc10g006130.1.1	-0.90058	0.0397787	0.760928	0.138808	0.559417	0.191378	EAR motif SlERF36	15.5.7.6.1.10	RNA biosynthesis.DNA-binding transcriptional regulation.beta-hairpin exposed by alpha/beta-scaffold structure.AP2/ERF family.ERF subfamily.subgroup ERF-VIII transcription factor	mercator4v6.0: subgroup ERF-VIII transcription factor & prot-scriber: ethylene responsive transcription factor erf & swissprot: Ethylene-responsive transcription factor 3 & original description: EAR motif SlERF36
Solyc10g008470.3.1	-1.8506	0.0117006	-1.10114	0.138782	-1.48147	0.0636429	ELMO/CED-12 family protein (AHRD V3.3 *** A0A1P8APM3_ARATH)	35.1	No Mercator4 annotation.other annotation available	mercator4v6.0: not classified & prot-scriber: elmo domain containing protein & swissprot: no annotation & original description: ELMO/CED-12 family protein (AHRD V3.3 *** A0A1P8APM3_ARATH)
Solyc10g012370.3.1	-0.759195	0.112976	-0.9687	0.136696	-0.714915	0.162003	Cysteine synthase (AHRD V3.3 *** A0A2I4HU78_9ROSI)	11.5.1.4.1, 50.2.5	Phytohormone action.ethylene.biosynthesis.cyanide detoxification.cyanoalanine synthase *(CYS-C1) && Enzyme classification.EC_2 transferases.EC_2-5 transferase transferring alkyl or aryl group, other than methyl group	mercator4v6.0: cyanoalanine synthase *(CYS-C1) & prot-scriber: bifunctional l 3 cyanoaanine synthase cysteine 1 & swissprot: Bifunctional L-3-cyanoalanine synthase/cysteine synthase 1, mitochondrial & original description: Cysteine synthase (AHRD V3.3 *** A0A2I4HU78_9ROSI) && mercator4v6.0: EC_2.5 transferase transferring alkyl or aryl group, other than methyl group & prot-scriber: bifunctional l…
Solyc10g046930.3.1	0.595939	0.0391445	0.467329	0.146046	0.418348	0.148582	AdoMet-dependent rRNA methyltransferase SP.1	16.2.4.2.14	RNA processing.RNA modification.rRNA modification.rRNA methylation.MRM2-type rRNA methyltransferase	mercator4v6.0: MRM2-type rRNA methyltransferase & prot-scriber: quality protein adomet dependent rrna methyltransferase spb & swissprot: no annotation & original description: AdoMet-dependent rRNA methyltransferase SP.1
Solyc10g055810.2.1	-1.89279	0.192119	-3.34609	0.132682	-2.36698	0.143739	chitinase Z15140	26.10.3.3.2.2	External stimuli response.pathogen.defense mechanisms.defense enzyme activities.chitinase activities.basic chitinase *(CHIB)	mercator4v6.0: basic chitinase *(CHIB) & prot-scriber: basic endochitinase & swissprot: Basic 30 kDa endochitinase & original description: chitinase Z15140
Solyc10g076660.2.1	-2.52043	0.0362693	-2.34828	0.133081	-3.34883	0.0443045	2-oxoglutarate (2OG) and Fe(II)-dependent oxygenase superfamily protein (AHRD V3.3 *** F4J670_ARATH)	11.7.3.5, 50.1.13	Phytohormone action.jasmonic acid.conjugation and degradation.jasmonic acid oxidase *(JOX/JAO) && Enzyme classification.EC_1 oxidoreductases.EC_1-14 oxidoreductase acting on paired donor with incorporation or reduction of molecular oxygen	mercator4v6.0: jasmonic acid oxidase *(JOX/JAO) & prot-scriber: fe2og dioxygenase domain containing protein & swissprot: Jasmonate-induced oxygenase 2 & original description: 2-oxoglutarate (2OG) and Fe(II)-dependent oxygenase superfamily protein (AHRD V3.3 *** F4J670_ARATH) && mercator4v6.0: EC_1.14 oxidoreductase acting on paired donor with incorporation or reduction of molecular oxygen & prot-…
Solyc10g076720.2.1	2.64298	0.00579877	0.945514	0.193963	1.6456	0.0636429	glycine-rich protein DOT1-like (AHRD V3.3 *-* XP_019071531.1)	35.1	No Mercator4 annotation.other annotation available	mercator4v6.0: not classified & prot-scriber: 1 4 beta cellobiosidase & swissprot: no annotation & original description: glycine-rich protein DOT1-like (AHRD V3.3 *-* XP_019071531.1)
Solyc10g078550.4.1	-0.691594	0.0250892	-0.956996	0.037328	-0.81364	0.0421245	glutamate dehydrogenase	25.1.5.1, 50.1.4	Nutrient uptake.nitrogen assimilation.glutamate deamination.glutamate dehydrogenase *(GDH) && Enzyme classification.EC_1 oxidoreductases.EC_1-4 oxidoreductase acting on CH-NH2 group of donor	mercator4v6.0: glutamate dehydrogenase *(GDH) & prot-scriber: catabolic nad specific glutamate dehydrogenase & swissprot: Glutamate dehydrogenase & original description: glutamate dehydrogenase && mercator4v6.0: EC_1.4 oxidoreductase acting on CH-NH2 group of donor & prot-scriber: catabolic nad specific glutamate dehydrogenase & swissprot: Glutamate dehydrogenase & original description: glutamate…
Solyc10g079410.2.1	1.23508	0.0660038	1.20399	0.141665	0.920783	0.182323	triacylglycerol lipase SDP1-like (AHRD V3.3 *** A0A2I4ECT5_9ROSI)	5.2.10.1.2.1	Lipid metabolism.glycerolipid metabolism.glycerolipid degradation.triacylglycerol lipase activities.diacyl-/triacylglycerol lipase activities.lipase *(SDP)	mercator4v6.0: Patatin-type lipase & prot-scriber: patatin phospholipase domain containing protein 00918 & swissprot: Triacylglycerol lipase SDP1 & original description: triacylglycerol lipase SDP1-like (AHRD V3.3 *** A0A2I4ECT5_9ROSI)
Solyc10g079790.1.1	1.04781	0.0412536	1.42035	0.0688625	1.04279	0.0884173	Plant calmodulin-binding-like protein (AHRD V3.3 *-* G7KRQ7_MEDTR)	35.1	No Mercator4 annotation.other annotation available	mercator4v6.0: not classified & prot-scriber: calmodulin binding protein picbp & swissprot: Calmodulin binding protein PICBP & original description: Plant calmodulin-binding-like protein (AHRD V3.3 *-* G7KRQ7_MEDTR)
Solyc10g081300.1.1	3.65632	0.0180997	1.96818	0.188702	3.33367	0.0636429	Metacaspase-9 (AHRD V3.3 *** A0A2G3ARC5_CAPCH),Pfam:PF00656	27.2.13.3	Multi-process regulation.Programmed Cell Death (PCD) system.vacuole-mediated cell death.metacaspase-like regulator *(MCP2)	mercator4v6.0: metacaspase-like regulator *(MCP2) of Programmed Cell Death & prot-scriber: inactive metacaspase & swissprot: Metacaspase-9 & original description: Metacaspase-9 (AHRD V3.3 *** A0A2G3ARC5_CAPCH),Pfam:PF00656
Solyc10g083210.2.1	-0.519396	0.105199	-0.722709	0.119061	-0.934811	0.0443045	B3 domain-containing protein (AHRD V3.3 *** A0A2G3BGS5_CAPCH)	15.5.9.3	RNA biosynthesis.DNA-binding transcriptional regulation.beta-barrel DNA-binding domain.RAV-NGATHA transcription factor	mercator4v6.0: RAV-NGATHA transcription factor & prot-scriber: tf b3 domain containing protein & swissprot: B3 domain-containing protein At5g06250 & original description: B3 domain-containing protein (AHRD V3.3 *** A0A2G3BGS5_CAPCH)
Solyc10g083400.1.1	-1.30507	0.0877206	-1.48936	0.13864	-1.04356	0.189875	Cytochrome P450 (AHRD V3.3 *** A0A200Q6A4_9MAGN)	11.7.3.3, 50.1.13	Phytohormone action.jasmonic acid.conjugation and degradation.jasmonoyl-amino acid carboxylase *(CYP94C) && Enzyme classification.EC_1 oxidoreductases.EC_1-14 oxidoreductase acting on paired donor with incorporation or reduction of molecular oxygen	mercator4v6.0: jasmonoyl-amino acid carboxylase *(CYP94C) & prot-scriber: cytochrome p450 94c1 & swissprot: Cytochrome P450 94C1 & original description: Cytochrome P450 (AHRD V3.3 *** A0A200Q6A4_9MAGN) && mercator4v6.0: EC_1.14 oxidoreductase acting on paired donor with incorporation or reduction of molecular oxygen & prot-scriber: cytochrome p450 94c1 & swissprot: Cytochrome P450 94C1 & original…
Solyc10g084040.2.1	-0.831645	0.0380712	-0.807573	0.132682	-0.662887	0.112789	Thylakoid lumenal 15.0 kDa protein 2, chloroplastic (AHRD V3.3 *** A0A2G2YMG0_CAPAN)	35.1	No Mercator4 annotation.other annotation available	mercator4v6.0: not classified & prot-scriber: tpm phosphatase domain containing protein & swissprot: Thylakoid lumenal 15.0 kDa protein 2, chloroplastic & original description: Thylakoid lumenal 15.0 kDa protein 2, chloroplastic (AHRD V3.3 *** A0A2G2YMG0_CAPAN)
Solyc10g084320.3.1	-1.48882	0.00527401	-0.603953	0.147224	-0.984722	0.0460176	Subtilisin-like protease (AHRD V3.3 *** O82777_SOLLC)	19.4.2.1.1	Protein homeostasis.proteolysis.serine peptidase activities.SBT-type protease activities.protease *(SBT1)	mercator4v6.0: protease *(SBT1) & prot-scriber: quality protein subtilisin protease sbt & swissprot: Subtilisin-like protease SBT3 & original description: Subtilisin-like protease (AHRD V3.3 *** O82777_SOLLC)
Solyc10g084400.2.1	-1.98528	0.0613438	-2.41633	0.116875	-1.88787	0.107939	Glutathione S-transferase (AHRD V3.3 *** Q76KW1_PEA)	10.2.3.5, 26.8.2.3.2	Redox homeostasis.glutathione-based redox regulation.glutathione S-transferase activities.class lambda glutathione S-transferase && External stimuli response.toxic compounds.arsenic.glutathione-mediated detoxification.class lambda glutathione S-transferase	mercator4v6.0: class lambda glutathione S-transferase & prot-scriber: gst n termial domai cotaiig protei & swissprot: Glutathione S-transferase L3 & original description: Glutathione S-transferase (AHRD V3.3 *** Q76KW1_PEA) && mercator4v6.0: class lambda glutathione S-transferase & prot-scriber: gst n termial domai cotaiig protei & swissprot: Glutathione S-transferase L3 & original description: G…
Solyc10g084880.4.1	-0.987636	0.0180997	1.57186	0.00858232	1.02108	0.0443045	Avr9/Cf-9 rapidly elicited protein 137 (AHRD V3.11 *** tr|Q9FQZ2|Q9FQZ2_TOBAC)	35.1	No Mercator4 annotation.other annotation available	mercator4v6.0: not classified & prot-scriber: duf 668 domain containing protein 3475 & swissprot: no annotation & original description: Avr9/Cf-9 rapidly elicited protein 137 (AHRD V3.11 *** tr|Q9FQZ2|Q9FQZ2_TOBAC)
Solyc10g085460.3.1	0.255077	0.192432	0.390436	0.13786	0.38578	0.103833	NBS-LRR resistance protein (AHRD V3.3 *** A0A2K3NVA3_TRIPR)	35.1	No Mercator4 annotation.other annotation available	mercator4v6.0: not classified & prot-scriber: cc nbs lrr resistance protein & swissprot: Putative disease resistance protein RGA3 & original description: NBS-LRR resistance protein (AHRD V3.3 *** A0A2K3NVA3_TRIPR)
Solyc10g085550.3.1	-1.12155	0.0405667	-0.747389	0.190023	-0.864775	0.126226	Enolase (AHRD V3.3 *** A0A200Q2G1_9MAGN)	2.1.1.7, 50.4.2	Cellular respiration.glycolysis.cytosolic glycolysis.phosphoenolpyruvate enolase *(ENO2/3) && Enzyme classification.EC_4 lyases.EC_4-2 carbon-oxygen lyase	mercator4v6.0: phosphoenolpyruvate enolase *(ENO2/3) & prot-scriber: alpha enolase & swissprot: Enolase & original description: Enolase (AHRD V3.3 *** A0A200Q2G1_9MAGN) && mercator4v6.0: EC_4.2 carbon-oxygen lyase & prot-scriber: alpha enolase & swissprot: Enolase & original description: Enolase (AHRD V3.3 *** A0A200Q2G1_9MAGN)
Solyc11g005080.1.1	0.78966	0.0518118	1.08267	0.0764974	0.98017	0.0636429	Protein TolB (AHRD V3.3 *** A0A1J3FFV4_NOCCA)	35.1	No Mercator4 annotation.other annotation available	mercator4v6.0: not classified & prot-scriber: dppiv n domain containing protein & swissprot: no annotation & original description: Protein TolB (AHRD V3.3 *** A0A1J3FFV4_NOCCA)
Solyc11g006270.2.1	-1.01027	0.0601493	-1.20398	0.117527	-0.752316	0.17318	3-oxo-5-alpha-steroid 4-dehydrogenase (AHRD V3.3 *** A0A200PYH0_9MAGN)	50.1.3	Enzyme classification.EC_1 oxidoreductases.EC_1-3 oxidoreductase acting on CH-CH group of donor	mercator4v6.0: EC_1.3 oxidoreductase acting on CH-CH group of donor & prot-scriber: s5a reductase domain containing protein & swissprot: no annotation & original description: 3-oxo-5-alpha-steroid 4-dehydrogenase (AHRD V3.3 *** A0A200PYH0_9MAGN)
Solyc11g006520.2.1	0.31223	0.120861	0.338399	0.154035	0.445934	0.0861532	Disease resistance protein (AHRD V3.3 *** A0A2U1NYN9_ARTAN)	35.1	No Mercator4 annotation.other annotation available	mercator4v6.0: not classified & prot-scriber: nb arc domain containing protein & swissprot: Putative late blight resistance protein homolog R1B-12 & original description: Disease resistance protein (AHRD V3.3 *** A0A2U1NYN9_ARTAN)
Solyc11g006910.3.1	-4.13809	0.0180997	-3.47147	0.104586	-2.02817	0.140999	Ferredoxin (AHRD V3.3 *** K4D4V2_SOLLC)	1.1.5.1.1	Photosynthesis.photophosphorylation.linear electron flow.ferredoxin electron carrier activities.ferredoxin targeted to NADP reduction	mercator4v6.0: ferredoxin targeted to NADP reduction & prot-scriber: ferredoxin chloroplastic & swissprot: Ferredoxin-3, chloroplastic & original description: Ferredoxin (AHRD V3.3 *** K4D4V2_SOLLC)
Solyc11g007410.3.1	1.09218	0.0763732	1.09034	0.142388	1.05848	0.117637	Receptor-like protein kinase (AHRD V3.3 *** A0A2K3PPP5_TRIPR)	50.2.7	Enzyme classification.EC_2 transferases.EC_2-7 transferase transferring phosphorus-containing group	mercator4v6.0: EC_2.7 transferase transferring phosphorus-containing group & prot-scriber: non specific serine threonine protein kinase & swissprot: Rust resistance kinase Lr10 & original description: Receptor-like protein kinase (AHRD V3.3 *** A0A2K3PPP5_TRIPR)
Solyc11g008680.2.1	-1.54848	0.0706807	-1.20928	0.193689	-1.18314	0.179099	Acyl-[acyl-carrier-protein] desaturase (AHRD V3.3 *** A0A2G3B0E0_CAPCH)	5.1.7.2.1, 50.1.13	Lipid metabolism.fatty acid metabolism.fatty acid desaturation.first desaturation.delta-9 stearoyl-ACP desaturase *(AAD) && Enzyme classification.EC_1 oxidoreductases.EC_1-14 oxidoreductase acting on paired donor with incorporation or reduction of molecular oxygen	mercator4v6.0: delta-9 stearoyl-ACP desaturase *(AAD) & prot-scriber: stearoyl [acyl carrier protein] 9 desaturase 1 chloroplastic & swissprot: Stearoyl-[acyl-carrier-protein] 9-desaturase, chloroplastic & original description: Acyl-[acyl-carrier-protein] desaturase (AHRD V3.3 *** A0A2G3B0E0_CAPCH) && mercator4v6.0: EC_1.14 oxidoreductase acting on paired donor with incorporation or reduction of …
Solyc11g010560.3.1	0.460275	0.0346029	0.566282	0.0721978	0.670606	0.0295739	Kinesin (AHRD V3.3 *** A0A200PNK3_9MAGN)	20.1.3.12.2, 20.5.2	Cytoskeleton organisation.microtubular network.Kinesin microtubule-based motor protein activities.Kinesin-14-type motor protein activities.kinesin motor protein *(KAC) && Cytoskeleton organisation.plastid movement.accessory motility factor *(KAC)	mercator4v6.0: kinesin motor protein *(KAC) & prot-scriber: arath kinesin protein kin & swissprot: Kinesin-like protein KIN-14L & original description: Kinesin (AHRD V3.3 *** A0A200PNK3_9MAGN) && mercator4v6.0: accessory motility factor *(KAC) & prot-scriber: arath kinesin protein kin & swissprot: Kinesin-like protein KIN-14L & original description: Kinesin (AHRD V3.3 *** A0A200PNK3_9MAGN)
Solyc11g010620.3.1	2.92683	0.0373798	2.3695	0.142388	2.12084	0.142877	basic helix loop helix (bHLH) DNA-binding superfamily protein (AHRD V3.3 *-* AT4G38062.1)	35.1	No Mercator4 annotation.other annotation available	mercator4v6.0: not classified & prot-scriber: transcription factor bhlh protein & swissprot: Uncharacterized protein At4g38062 & original description: basic helix loop helix (bHLH) DNA-binding superfamily protein (AHRD V3.3 *-* AT4G38062.1)
Solyc11g011030.2.1	-2.24981	0.0134425	-1.26016	0.145382	-1.84299	0.0636429	Pto-responsive gene 1	35.1	No Mercator4 annotation.other annotation available	mercator4v6.0: not classified & prot-scriber: tify domain containing protein & swissprot: Protein JAZ7 & original description: Pto-responsive gene 1
Solyc11g011120.2.1	0.4712	0.0497762	0.352297	0.176229	0.529432	0.0754128	Alpha/beta-Hydrolases superfamily protein (AHRD V3.3 *** A0A2U1NG96_ARTAN)	35.1	No Mercator4 annotation.other annotation available	mercator4v6.0: not classified & prot-scriber: lipase 3 domain containing protein & swissprot: no annotation & original description: Alpha/beta-Hydrolases superfamily protein (AHRD V3.3 *** A0A2U1NG96_ARTAN)
Solyc11g011180.3.1	-1.44587	0.05215	-2.17436	0.0670008	-1.85579	0.0636429	Lrr receptor-like serinethreonine-protein kinase gs.1	35.1	No Mercator4 annotation.other annotation available	mercator4v6.0: not classified & prot-scriber: lrr receptor serine threonine protein kinase gso & swissprot: Cuscuta receptor 1 & original description: Lrr receptor-like serinethreonine-protein kinase gs.1
Solyc11g011840.2.1	0.491611	0.111022	0.520445	0.153575	0.714076	0.0751226	Oxidoreductase (AHRD V3.3 *** A0A200R904_9MAGN)	35.1	No Mercator4 annotation.other annotation available	mercator4v6.0: not classified & prot-scriber: gfo idh moca domain containing protein & swissprot: Uncharacterized oxidoreductase At4g09670 & original description: Oxidoreductase (AHRD V3.3 *** A0A200R904_9MAGN)
Solyc11g012000.2.1	0.638061	0.0142592	0.311727	0.192779	0.621679	0.0443045	Transmembrane protein, putative (DUF3537) (AHRD V3.3 *** A0A1P8B952_ARATH)	35.1	No Mercator4 annotation.other annotation available	mercator4v6.0: not classified & prot-scriber: cleavage domain containing protein & swissprot: no annotation & original description: Transmembrane protein, putative (DUF3537) (AHRD V3.3 *** A0A1P8B952_ARATH)
Solyc11g012810.2.1	0.477892	0.047844	0.435073	0.138782	0.456238	0.102452	protein ANTI-SILENCING 1-like (AHRD V3.3 *** A0A2I4DFE9_9ROSI)	12.5.2.5.1	Chromatin organisation.epigenetic state regulation.RNA-independent DNA methylation.ASI1-AIPP1-EDM2 chromatin silencing regulator complex.component *(ASI1/IBM2)	mercator4v6.0: component *(ASI1) of ASI1-AIPP1-EDM2 chromatin silencing regulator complex & prot-scriber: bah domain containing protein & swissprot: Protein ANTI-SILENCING 1 & original description: protein ANTI-SILENCING 1-like (AHRD V3.3 *** A0A2I4DFE9_9ROSI)
Solyc11g013330.3.1	-2.43691	0.00642658	-1.96155	0.0569141	-1.10584	0.108672	BPS1-like protein (AHRD V3.3 *** AT1G22030.1)	35.1	No Mercator4 annotation.other annotation available	mercator4v6.0: not classified & prot-scriber: duf 295 domain containing protein & swissprot: no annotation & original description: BPS1-like protein (AHRD V3.3 *** AT1G22030.1)
Solyc11g013890.1.1	0.592946	0.132273	0.744556	0.138808	0.902196	0.0809379	F-box associated domain, type.1	35.1	No Mercator4 annotation.other annotation available	mercator4v6.0: not classified & prot-scriber: f box domain containing protein & swissprot: F-box/kelch-repeat protein At3g06240 & original description: F-box associated domain, type.1
Solyc11g020280.2.1	-0.675309	0.106904	-0.78111	0.138808	-0.651983	0.147803	Receptor-like protein kinase (AHRD V3.3 *** A0A2R6Q1M0_ACTCH)	11.11.1.3.2, 18.4.1.11, 25.1.1.2, 50.2.7	Phytohormone action.signalling peptides.NCRP (non-cysteine-rich-peptide) category.CEP-peptide activity.CEP-peptide receptor *(CEPR) && Protein modification.phosphorylation.TKL protein kinase families.LRR-XI protein kinase && Nutrient uptake.nitrogen assimilation.systemic nitrogen signalling.CEP-receptor kinase *(CEPR) && Enzyme classification.EC_2 transferases.EC_2-7 transferase transferring phos…	mercator4v6.0: CEP-peptide receptor *(CEPR) & prot-scriber: leucine rich repeat receptor serine threonine protein kinase & swissprot: Receptor protein-tyrosine kinase CEPR2 & original description: Receptor-like protein kinase (AHRD V3.3 *** A0A2R6Q1M0_ACTCH) && mercator4v6.0: LRR-XI protein kinase & prot-scriber: leucine rich repeat receptor serine threonine protein kinase & swissprot: Receptor p…
Solyc11g020300.2.1	-0.54786	0.0412536	-0.43269	0.149919	-0.347402	0.19283	Protein TIC 40, chloroplastic (AHRD V3.3 *** A0A2G2ZN43_CAPAN)	23.1.3.3	Protein translocation.chloroplast.inner envelope TIC translocation system.co-chaperone *(Tic40)	mercator4v6.0: component *(Tic40) of inner envelope TIC translocation system & prot-scriber: protein tic 40 chloroplas isoform x1 & swissprot: Protein TIC 40, chloroplastic & original description: Protein TIC 40, chloroplastic (AHRD V3.3 *** A0A2G2ZN43_CAPAN)
Solyc11g040380.2.1	-0.74865	0.0375627	-0.628466	0.138782	-0.480413	0.173266	Homoserine dehydrogenase (AHRD V3.3 *-* S8BUI7_9LAMI)	35.1	No Mercator4 annotation.other annotation available	mercator4v6.0: not classified & prot-scriber: bifunctional aspartokinase homoserine dehydrogenase 1 & swissprot: Bifunctional aspartokinase/homoserine dehydrogenase, chloroplastic (Fragment) & original description: Homoserine dehydrogenase (AHRD V3.3 *-* S8BUI7_9LAMI)
Solyc11g043070.3.1	0.762719	0.10162	0.924133	0.136696	0.837141	0.111771	CC-NBS-LRR type resistance protein (AHRD V3.3 *-* E3W9R7_CAPAN)	35.1	No Mercator4 annotation.other annotation available	mercator4v6.0: not classified & prot-scriber: nb arc domain containing protein & swissprot: Putative disease resistance RPP13-like protein 1 & original description: CC-NBS-LRR type resistance protein (AHRD V3.3 *-* E3W9R7_CAPAN)
Solyc11g045350.2.1	0.345291	0.103967	0.333428	0.16837	0.415655	0.102452	Plant regulator RWP-RK family protein (AHRD V3.3 *** G7IS09_MEDTR)	15.5.10.9.2, 26.11.1.8	RNA biosynthesis.DNA-binding transcriptional regulation.undefined DNA-binding domain.NIN family.NLP transcription factor && External stimuli response.symbiont.common symbiotic signalling pathway (CSSP).transcription factor *(NIN)	mercator4v6.0: NLP transcription factor & prot-scriber: protein nlp & swissprot: Protein NLP8 & original description: Plant regulator RWP-RK family protein (AHRD V3.3 *** G7IS09_MEDTR) && mercator4v6.0: transcription factor *(NIN) & prot-scriber: protein nlp & swissprot: Protein NLP8 & original description: Plant regulator RWP-RK family protein (AHRD V3.3 *** G7IS09_MEDTR)
Solyc11g062220.2.1	0.46574	0.0888115	0.63402	0.113927	0.631917	0.0751085	Zinc finger CCCH domain-containing protein 44 (AHRD V3.3 *-* A0A2G3B9D7_CAPCH)	35.1	No Mercator4 annotation.other annotation available	mercator4v6.0: not classified & prot-scriber: zinc finger ccch domain containing protein & swissprot: Zinc finger CCCH domain-containing protein 19 & original description: Zinc finger CCCH domain-containing protein 44 (AHRD V3.3 *-* A0A2G3B9D7_CAPCH)
Solyc11g064920.2.1	0.44977	0.0807726	0.377877	0.185812	0.461031	0.108672	Dihydropyrimidinase (AHRD V3.3 *** A0A1U8EK03_CAPAN)	6.2.4.4, 50.3.5	Nucleotide metabolism.pyrimidines.catabolism.dihydopyrimidine aminohydrolase *(PYD2) && Enzyme classification.EC_3 hydrolases.EC_3-5 hydrolase acting on carbon-nitrogen bond, other than peptide bond	mercator4v6.0: dihydopyrimidine aminohydrolase *(PYD2) & prot-scriber: amidohydro rel domain containing protein & swissprot: Dihydropyrimidinase & original description: Dihydropyrimidinase (AHRD V3.3 *** A0A1U8EK03_CAPAN) && mercator4v6.0: EC_3.5 hydrolase acting on carbon-nitrogen bond, other than peptide bond & prot-scriber: amidohydro rel domain containing protein & swissprot: Dihydropyrimidin…
Solyc11g065260.3.1	0.441978	0.111331	0.506536	0.141788	0.458993	0.131845	DnaJ domain-containing protein/TPR.1	35.1	No Mercator4 annotation.other annotation available	mercator4v6.0: not classified & prot-scriber: dnaj domain containing protein & swissprot: TPR repeat-containing thioredoxin TTL4 & original description: DnaJ domain-containing protein/TPR.1
Solyc11g065520.1.1	1.5927	0.0180997	1.28556	0.119061	1.10441	0.103804	Ribonuclease H (AHRD V3.3 *-* A0A2K3L3V1_TRIPR)	35.1	No Mercator4 annotation.other annotation available	mercator4v6.0: not classified & prot-scriber: rna directed dna polymerase reverse transcriptase ribonuclease h & swissprot: no annotation & original description: Ribonuclease H (AHRD V3.3 *-* A0A2K3L3V1_TRIPR)
Solyc11g066410.2.1	-0.766417	0.0141261	-0.507029	0.136696	-0.434137	0.123503	50S ribosomal protein L9 (AHRD V3.3 *** B4FU53_MAIZE)	17.6.2.2.7	Protein biosynthesis.organellar translation machinery.plastidial ribosome biogenesis.large ribosomal subunit proteome.component *(bL9c)	mercator4v6.0: component *(bL9c) of large plastid ribosomal-subunit proteome & prot-scriber: 50s ribosomal protein l9 & swissprot: Large ribosomal subunit protein bL9c & original description: 50S ribosomal protein L9 (AHRD V3.3 *** B4FU53_MAIZE)
Solyc11g067000.3.1	-3.38912	0.0116614	-3.54793	0.0507005	-3.94258	0.0275575	Pleiotropic drug resistance protein 2 (AHRD V3.3 *** A0A2G2VQM0_CAPBA)	24.1.3.2.2	Solute transport.primary active transport.ABC superfamily.ABC2 family.subfamily ABCG transporter	mercator4v6.0: subfamily ABCG transporter & prot-scriber: abc transporter g family member & swissprot: Pleiotropic drug resistance protein 2 & original description: Pleiotropic drug resistance protein 2 (AHRD V3.3 *** A0A2G2VQM0_CAPBA)
Solyc11g068680.2.1	-0.680964	0.126306	-0.809315	0.142388	-0.769742	0.123245	NF-kappa-B inhibitor-like protein (AHRD V3.3 *** AT5G22340.1)	35.1	No Mercator4 annotation.other annotation available	mercator4v6.0: not classified & prot-scriber: hit domain containing protein & swissprot: no annotation & original description: NF-kappa-B inhibitor-like protein (AHRD V3.3 *** AT5G22340.1)
Solyc11g069180.2.1	0.833621	0.0441722	0.594376	0.180119	1.02914	0.0595239	Isovaleryl-CoA dehydrogenase (AHRD V3.3 *** B4FQ64_MAIZE)	4.6.7.3, 50.1.3	Amino acid metabolism.amino acid degradation.branched-chain amino acids.isovaleryl-CoA-dehydrogenase *(IVDH) && Enzyme classification.EC_1 oxidoreductases.EC_1-3 oxidoreductase acting on CH-CH group of donor	mercator4v6.0: isovaleryl-CoA-dehydrogenase & prot-scriber: isovaleryl coa dehydrogenase 1 mitochondrial & swissprot: Isovaleryl-CoA dehydrogenase, mitochondrial & original description: Isovaleryl-CoA dehydrogenase (AHRD V3.3 *** B4FQ64_MAIZE) && mercator4v6.0: EC_1.3 oxidoreductase acting on CH-CH group of donor & prot-scriber: isovaleryl coa dehydrogenase 1 mitochondrial & swissprot: Isovaleryl…
Solyc11g069610.3.1	0.30723	0.128929	0.302084	0.186967	0.285497	0.186028	Helicase protein MO.1	12.5.1.3.1	Chromatin organisation.epigenetic state regulation.RNA-directed DNA methylation (RdDM) pathway.MOM1 regulatory complex.DNA helicase *(MOM1)	mercator4v6.0: DNA helicase *(MOM1) & prot-scriber: helicase protein mom & swissprot: Helicase protein MOM1 & original description: Helicase protein MO.1
Solyc11g069940.1.1	1.05037	0.0277779	0.819259	0.138782	1.25886	0.0435896	Glutaredoxin (AHRD V3.3 *** A0A118JSL8_CYNCS)	18.9.1	Protein modification.S-glutathionylation.glutaredoxin	mercator4v6.0: glutaredoxin & prot-scriber: glutaredoxin domain containing protein & swissprot: Glutaredoxin-C10 & original description: Glutaredoxin (AHRD V3.3 *** A0A118JSL8_CYNCS)
Solyc11g071640.3.1	-1.334	0.0455123	-1.19523	0.138782	-1.57787	0.0669683	Glycosyl hydrolase family protein (AHRD V3.3 *** A0A1P8BG25_ARATH)	50.3.2	Enzyme classification.EC_3 hydrolases.EC_3-2 glycosylase	mercator4v6.0: EC_3.2 glycosylase & prot-scriber: lysosomal beta glucosidase & swissprot: Beta-xylosidase/alpha-L-arabinofuranosidase 2 & original description: Glycosyl hydrolase family protein (AHRD V3.3 *** A0A1P8BG25_ARATH)
Solyc12g005180.2.1	-0.41334	0.0458364	-0.382392	0.138782	-0.316969	0.138292	Chloroplast lipocalin (AHRD V3.3 *** Q38JB4_SOLTU)	1.1.1.5.3.2.1	Photosynthesis.photophosphorylation.photosystem II.photosynthetic acclimation.non-photochemical quenching (NPQ).qH-type antenna quenching.regulatory protein *(LCNP)	mercator4v6.0: regulatory protein lipocalin *(LCNP) of non-photochemical quenching & prot-scriber: lipocln cytosolic fa bd dom domain containing protein & swissprot: Chloroplastic lipocalin & original description: Chloroplast lipocalin (AHRD V3.3 *** Q38JB4_SOLTU)
Solyc12g005720.1.1	-4.99562	0.0175868	-3.67659	0.120574	-3.81268	0.0792601	Cysteine-rich receptor-like protein kinase (AHRD V3.3 *** A0A2K3JS14_TRIPR)	35.1	No Mercator4 annotation.other annotation available	mercator4v6.0: not classified & prot-scriber: cysteine rich repeat secretory protein & swissprot: Cysteine-rich repeat secretory protein 38 & original description: Cysteine-rich receptor-like protein kinase (AHRD V3.3 *** A0A2K3JS14_TRIPR)
Solyc12g006380.2.1	2.73039	0.00741746	1.34447	0.138808	2.17809	0.0418192	2-oxoglutarate-dependent dioxygenase	50.1.13	Enzyme classification.EC_1 oxidoreductases.EC_1-14 oxidoreductase acting on paired donor with incorporation or reduction of molecular oxygen	mercator4v6.0: EC_1.14 oxidoreductase acting on paired donor with incorporation or reduction of molecular oxygen & prot-scriber: sp 1 aminocyclopropane carboxylate oxidase homolog & swissprot: 1-aminocyclopropane-1-carboxylate oxidase homolog & original description: 2-oxoglutarate-dependent dioxygenase
Solyc12g006450.2.1	-0.718265	0.0603839	-0.712012	0.138782	-0.697224	0.10542	gamma-aminobutyrate transaminase subunit precursor isozyme 3	4.6.2.1, 50.2.6	Amino acid metabolism.amino acid degradation.gamma-aminobutyrate (GABA).gamma-aminobutyric acid pyruvate transaminase && Enzyme classification.EC_2 transferases.EC_2-6 transferase transferring nitrogenous group	mercator4v6.0: GABA pyruvate transaminase & prot-scriber: gamma aminobutyrate transaminase 1 mitochondrial & swissprot: Gamma aminobutyrate transaminase 3, chloroplastic & original description: gamma-aminobutyrate transaminase subunit precursor isozyme 3 && mercator4v6.0: EC_2.6 transferase transferring nitrogenous group & prot-scriber: gamma aminobutyrate transaminase 1 mitochondrial & swissprot…
Solyc12g006600.3.1	-2.62404	0.0424227	-2.2727	0.138808	-2.70156	0.0874086	Zinc finger protein (AHRD V3.3 *** A0A200PQI4_9MAGN)	35.1	No Mercator4 annotation.other annotation available	mercator4v6.0: not classified & prot-scriber: quality protein zinc finger ran binding domain containing & swissprot: no annotation & original description: Zinc finger protein (AHRD V3.3 *** A0A200PQI4_9MAGN)
Solyc12g007120.2.1	-0.581835	0.124049	-0.642161	0.154035	-0.587306	0.150352	Signal peptidase I (AHRD V3.3 *** B2J5A2_NOSP7)	18.12.3.4	Protein modification.targeting peptide maturation.plastid.plastidic signal peptidase *(PLSP/TPP)	mercator4v6.0: plastidic signal peptidase *(PLSP/TPP) & prot-scriber: peptidase s26 domain containing protein & swissprot: Chloroplast processing peptidase & original description: Signal peptidase I (AHRD V3.3 *** B2J5A2_NOSP7)
Solyc12g007310.3.1	-0.584277	0.0660017	-0.626193	0.136696	-0.632423	0.0979749	Lactoylglutathione lyase (AHRD V3.3 *** A0A2G3BNM5_CAPCH)	2.1.2.1, 50.4.4	Cellular respiration.glycolysis.methylglyoxal degradation.nickel-dependent lactoyl-glutathione lyase *(GLX-I1/2) && Enzyme classification.EC_4 lyases.EC_4-4 carbon-sulfur lyase	mercator4v6.0: nickel-dependent lactoyl-glutathione lyase *(GLX-I1/2) & prot-scriber: lactoylglutathione lyase & swissprot: Probable lactoylglutathione lyase, chloroplastic & original description: Lactoylglutathione lyase (AHRD V3.3 *** A0A2G3BNM5_CAPCH) && mercator4v6.0: EC_4.4 carbon-sulfur lyase & prot-scriber: lactoylglutathione lyase & swissprot: Probable lactoylglutathione lyase, chloroplas…
Solyc12g008840.2.1	-1.25752	0.191272	-1.83626	0.141665	-1.37187	0.18685	beta-galactosidase 4	21.3.2.2.7.1, 50.3.2	Cell wall organisation.pectin.rhamnogalacturonan I.modification and degradation.beta-galactosidase activities.beta-galactosidase *(BGAL1) && Enzyme classification.EC_3 hydrolases.EC_3-2 glycosylase	mercator4v6.0: beta-galactosidase *(BGAL1) & prot-scriber: beta galactosidase & swissprot: Beta-galactosidase & original description: beta-galactosidase 4 && mercator4v6.0: EC_3.2 glycosylase & prot-scriber: beta galactosidase & swissprot: Beta-galactosidase & original description: beta-galactosidase 4
Solyc12g009040.3.1	2.59195	0.0672914	2.37477	0.150387	2.51086	0.109718	Long chain acyl-CoA synthetase (AHRD V3.3 *** Q5W6W7_ORYSJ)	5.7.3.5	Lipid metabolism.lipid trafficking.endoplasmic reticulum-plastid lipid transfer.long-chain acyl-CoA synthetase *(LACS9)	mercator4v6.0: long-chain acyl-CoA synthetase *(LACS9) & prot-scriber: long chain fatty acid coa ligase & swissprot: Long chain acyl-CoA synthetase 8 & original description: Long chain acyl-CoA synthetase (AHRD V3.3 *** Q5W6W7_ORYSJ)
Solyc12g009240.1.1	-1.83791	0.0334748	1.50506	0.13786	1.51451	0.102452	Ethylene-responsive transcription factor (AHRD V3.3 *-* A0A2G3BP26_CAPCH)	15.5.7.6.1.3	RNA biosynthesis.DNA-binding transcriptional regulation.beta-hairpin exposed by alpha/beta-scaffold structure.AP2/ERF family.ERF subfamily.subgroup ERF-II transcription factor *(ERF16/17/18)	mercator4v6.0: subgroup ERF-II transcription factor *(ERF16/17/18) & prot-scriber: ethylene responsive transcription factor erf & swissprot: Ethylene-responsive transcription factor ERF017 & original description: Ethylene-responsive transcription factor (AHRD V3.3 *-* A0A2G3BP26_CAPCH)
Solyc12g010020.3.1	-1.32578	0.128467	-1.77958	0.136696	-2.21813	0.06811	Leucine aminopeptidase A1	19.4.6.6.1, 50.3.4	Protein homeostasis.proteolysis.metallopeptidase activities.aminopeptidase activities.leucyl aminopeptidase *(LAP) && Enzyme classification.EC_3 hydrolases.EC_3-4 hydrolase acting on peptide bond (peptidase)	mercator4v6.0: leucyl aminopeptidase *(LAP) & prot-scriber: cytosol ap domain containing protein & swissprot: Leucine aminopeptidase 1, chloroplastic & original description: Leucine aminopeptidase A1 && mercator4v6.0: EC_3.4 hydrolase acting on peptide bond (peptidase) & prot-scriber: cytosol ap domain containing protein & swissprot: Leucine aminopeptidase 1, chloroplastic & original description:…
Solyc12g010030.3.1	-1.68953	0.158002	-2.43931	0.138782	-2.3277	0.107148	Leucine aminopeptidase, chloroplastic (AHRD V3.3 *** AMPL_SOLTU)	19.4.6.6.1, 50.3.4	Protein homeostasis.proteolysis.metallopeptidase activities.aminopeptidase activities.leucyl aminopeptidase *(LAP) && Enzyme classification.EC_3 hydrolases.EC_3-4 hydrolase acting on peptide bond (peptidase)	mercator4v6.0: leucyl aminopeptidase *(LAP) & prot-scriber: cytosol ap domain containing protein & swissprot: Leucine aminopeptidase 1, chloroplastic & original description: Leucine aminopeptidase, chloroplastic (AHRD V3.3 *** AMPL_SOLTU) && mercator4v6.0: EC_3.4 hydrolase acting on peptide bond (peptidase) & prot-scriber: cytosol ap domain containing protein & swissprot: Leucine aminopeptidase 1…
Solyc12g010670.1.1	-1.60987	0.0209445	-2.6014	0.0152127	-1.42227	0.073172	E3 ubiquitin-protein ligase RMA1.1	19.2.2.8.2.4	Protein homeostasis.ubiquitin-proteasome system.ubiquitin-fold protein conjugation.RING E3 ubiquitin ligase activities.RING-HC-class.E3 ubiquitin ligase *(RMA/MUSE)	mercator4v6.0: E3 ubiquitin ligase *(RMA/MUSE) & prot-scriber: ring type e3 ubiquitin transferase & swissprot: E3 ubiquitin-protein ligase RMA1H1 & original description: E3 ubiquitin-protein ligase RMA1.1
Solyc12g010950.2.1	1.41924	0.00217888	0.548643	0.138782	0.945788	0.0343214	2-alkenal reductase (NADP(+)-dependent) (AHRD V3.3 *** A0A1U8EE67_CAPAN)	50.1.3	Enzyme classification.EC_1 oxidoreductases.EC_1-3 oxidoreductase acting on CH-CH group of donor	mercator4v6.0: EC_1.3 oxidoreductase acting on CH-CH group of donor & prot-scriber: pks er domain containing protein & swissprot: 2-alkenal reductase (NADP(+)-dependent) & original description: 2-alkenal reductase (NADP(+)-dependent) (AHRD V3.3 *** A0A1U8EE67_CAPAN)
Solyc12g013580.3.1	-0.749114	0.0257244	-0.668317	0.119061	-0.4194	0.179432	Peptidyl-prolyl cis-trans isomerase CYP37, chloroplastic (AHRD V3.3 *** A0A1U8GBH5_CAPAN)	18.14.1.1	Protein modification.protein folding.Cyclophilin-type chaperone activities.peptidyl-prolyl cis-trans isomerase *(CYP37/CYP38)	mercator4v6.0: peptidyl-prolyl cis-trans isomerase *(CYP37/CYP38) & prot-scriber: cyclophilin type peptidyl prolyl cis trans isomerase & swissprot: Peptidyl-prolyl cis-trans isomerase CYP37, chloroplastic & original description: Peptidyl-prolyl cis-trans isomerase CYP37, chloroplastic (AHRD V3.3 *** A0A1U8GBH5_CAPAN)
Solyc12g013680.3.1	4.18156	0.0161721	2.60674	0.142388	2.79792	0.103617	receptor-like protein 12 (AHRD V3.3 *** A0A1S3Y203_TOBAC)	35.1	No Mercator4 annotation.other annotation available	mercator4v6.0: not classified & prot-scriber: arath receptor protein & swissprot: Receptor-like protein 6 & original description: receptor-like protein 12 (AHRD V3.3 *** A0A1S3Y203_TOBAC)
Solyc12g014410.2.1	0.525856	0.0525434	0.465441	0.142388	0.403636	0.149681	Ribonuclease 3-like protein 2 (AHRD V3.3 *** A0A1U8G157_CAPAN)	12.5.1.1.6	Chromatin organisation.epigenetic state regulation.RNA-directed DNA methylation (RdDM) pathway.RNA polymerase-IV branch (siRNA generation).regulatory ribonuclease *(RTL2)	mercator4v6.0: regulatory ribonuclease *(RTL2) involved in siRNA generation) & prot-scriber: ribonuclease protein & swissprot: Ribonuclease 3-like protein 2 & original description: Ribonuclease 3-like protein 2 (AHRD V3.3 *** A0A1U8G157_CAPAN)
Solyc12g014420.2.1	1.21547	0.191272	1.74195	0.141788	1.38821	0.170525	Glucan endo-1,3-beta-glucosidase 3 (AHRD V3.3 *** A0A1J3FSS7_NOCCA)	50.3.2	Enzyme classification.EC_3 hydrolases.EC_3-2 glycosylase	mercator4v6.0: EC_3.2 glycosylase & prot-scriber: glucan endo beta glucosidase & swissprot: Glucan endo-1,3-beta-glucosidase 13 & original description: Glucan endo-1,3-beta-glucosidase 3 (AHRD V3.3 *** A0A1J3FSS7_NOCCA)
Solyc12g014530.3.1	0.753017	0.01728	0.608207	0.119061	0.669177	0.0636429	L-aspartate oxidase (AHRD V3.3 *** A0A2G3CUJ1_CAPCH)	7.9.1.1	Coenzyme metabolism.NAD/NADP biosynthesis.aspartate de-novo pathway.aspartate oxidase	mercator4v6.0: aspartate oxidase & prot-scriber: l aspartate oxidase & swissprot: L-aspartate oxidase 2-a, chloroplastic & original description: L-aspartate oxidase (AHRD V3.3 *** A0A2G3CUJ1_CAPCH)
Solyc12g042730.1.1	3.35457	0.0197348	1.80271	0.196593	2.64312	0.0884173	VQ motif-containing protein (AHRD V3.3 *** A0A2U1PE46_ARTAN)	35.1	No Mercator4 annotation.other annotation available	mercator4v6.0: not classified & prot-scriber: vq containing protein & swissprot: no annotation & original description: VQ motif-containing protein (AHRD V3.3 *** A0A2U1PE46_ARTAN)
Solyc12g044260.2.1	-2.21734	0.0559631	2.04679	0.133081	2.26357	0.0751529	2-hydroxyacid dehydrogenase (AHRD V3.3 *** A9CH04_AGRFC)	1.3.6.2, 50.1.1	Photosynthesis.photorespiration.hydroxypyruvate reductase activities.non-peroxisomal hydroxypyruvate reductase *(HPR) && Enzyme classification.EC_1 oxidoreductases.EC_1-1 oxidoreductase acting on CH-OH group of donor	mercator4v6.0: non-peroxisomal hydroxypyruvate reductase *(HPR) & prot-scriber: glyoxylate hydroxypyruvate reductase & swissprot: Hydroxyphenylpyruvate reductase & original description: 2-hydroxyacid dehydrogenase (AHRD V3.3 *** A9CH04_AGRFC) && mercator4v6.0: EC_1.1 oxidoreductase acting on CH-OH group of donor & prot-scriber: glyoxylate hydroxypyruvate reductase & swissprot: Hydroxyphenylpyruva…
Solyc12g044880.2.1	-0.492846	0.146018	-0.61469	0.142388	-0.737326	0.0895027	ss-galactosidase, clone tEG1B	21.3.2.2.7.1, 50.3.2	Cell wall organisation.pectin.rhamnogalacturonan I.modification and degradation.beta-galactosidase activities.beta-galactosidase *(BGAL1) && Enzyme classification.EC_3 hydrolases.EC_3-2 glycosylase	mercator4v6.0: beta-galactosidase *(BGAL1) & prot-scriber: beta galactosidase & swissprot: Beta-galactosidase & original description: ss-galactosidase, clone tEG1B && mercator4v6.0: EC_3.2 glycosylase & prot-scriber: beta galactosidase & swissprot: Beta-galactosidase & original description: ss-galactosidase, clone tEG1B
Solyc12g044900.3.1	1.35425	0.00585239	0.871434	0.0949815	0.662574	0.103833	Protein ROOT HAIR DEFECTIVE 3 homolog (AHRD V3.3 *** A0A2G2Y8R1_CAPAN)	13.4.5.2	Cell division.cytokinesis.endoplasmic reticulum (ER) reorganisation.ER-tubule formation factor *(RHD3/RL)	mercator4v6.0: ER-tubule formation factor *(RHD3/RL) & prot-scriber: protein root hair defective homolog sey & swissprot: Protein ROOT HAIR DEFECTIVE 3 & original description: Protein ROOT HAIR DEFECTIVE 3 homolog (AHRD V3.3 *** A0A2G2Y8R1_CAPAN)
Solyc12g044954.1.1	-3.79476	0.0810116	-7.51011	0.101743	-3.718	0.12252	Cytochrome (AHRD V3.3 *** A0A2G2Y725_CAPAN)	50.1.13	Enzyme classification.EC_1 oxidoreductases.EC_1-14 oxidoreductase acting on paired donor with incorporation or reduction of molecular oxygen	mercator4v6.0: EC_1.14 oxidoreductase acting on paired donor with incorporation or reduction of molecular oxygen & prot-scriber: quality protein cytochrome p450 cyp736a12 & swissprot: Cytochrome P450 71AU50 & original description: Cytochrome (AHRD V3.3 *** A0A2G2Y725_CAPAN)
Solyc12g056760.2.1	1.3182	0.127929	1.99393	0.119061	1.33093	0.155913	WD repeat protein (AHRD V3.3 *** AT1G71780.1)	35.1	No Mercator4 annotation.other annotation available	mercator4v6.0: not classified & prot-scriber: wd repeat protein & swissprot: no annotation & original description: WD repeat protein (AHRD V3.3 *** AT1G71780.1)
Solyc12g057060.2.1	-3.65184	0.0354628	-2.78616	0.142388	-2.57109	0.123399	Glycosyltransferase (AHRD V3.3 *** A0A2G3CNS7_CAPCH)	50.2.4	Enzyme classification.EC_2 transferases.EC_2-4 glycosyltransferase	mercator4v6.0: EC_2.4 glycosyltransferase & prot-scriber: udp glycosyltransferase protein & swissprot: 7-deoxyloganetin glucosyltransferase & original description: Glycosyltransferase (AHRD V3.3 *** A0A2G3CNS7_CAPCH)
Solyc12g088090.3.1	2.98434	0.0334748	4.76529	0.0225952	2.81678	0.0884173	MADS-box transcription factor 27 (AHRD V3.3 *-* A0A2G2VLJ7_CAPBA)	35.1	No Mercator4 annotation.other annotation available	mercator4v6.0: not classified & prot-scriber: mads box transcription factor & swissprot: MADS-box transcription factor 27 & original description: MADS-box transcription factor 27 (AHRD V3.3 *-* A0A2G2VLJ7_CAPBA)
Solyc12g089240.2.1	-2.36894	0.0341153	-1.94794	0.138782	-1.51971	0.153064	B-box zinc finger protein 22 (AHRD V3.3 *** A0A1U8F0C2_CAPAN)	15.5.4.5.4	RNA biosynthesis.DNA-binding transcriptional regulation.other all-alpha-helix DNA-binding domain.BBX family.class-IV transcription factor	mercator4v6.0: BBX class-IV transcription factor & prot-scriber: b ox zinc finger protein & swissprot: B-box zinc finger protein 20 & original description: B-box zinc finger protein 22 (AHRD V3.3 *** A0A1U8F0C2_CAPAN)
Solyc12g094390.1.1	2.22159	0.0302852	3.52817	0.0263378	2.62629	0.0449414	Syringolide-induced protein 14-1.1	35.1	No Mercator4 annotation.other annotation available	mercator4v6.0: not classified & prot-scriber: syringolide induced protein & swissprot: no annotation & original description: Syringolide-induced protein 14-1.1
Solyc12g096400.2.1	-2.97287	0.00599783	-1.511	0.133081	-1.34851	0.104773	Plant calmodulin-binding-like protein (AHRD V3.3 *-* G7L455_MEDTR)	35.1	No Mercator4 annotation.other annotation available	mercator4v6.0: not classified & prot-scriber: cam binding domain containing protein & swissprot: no annotation & original description: Plant calmodulin-binding-like protein (AHRD V3.3 *-* G7L455_MEDTR)
Solyc12g098340.2.1	0.677527	0.129789	0.979792	0.132682	0.675007	0.160663	Pectinesterase (AHRD V3.3 *** A0A2G2VIL1_CAPBA)	21.3.1.2.1	Cell wall organisation.pectin.homogalacturonan.modification and degradation.pectin methylesterase	mercator4v6.0: pectin methylesterase & prot-scriber: pectinesterase & swissprot: Probable pectinesterase 29 & original description: Pectinesterase (AHRD V3.3 *** A0A2G2VIL1_CAPBA)
Solyc12g098710.2.1	-2.35226	0.0430308	-2.13501	0.13786	-2.28209	0.0923605	15-cis-zeta-carotene isomerase, chloroplastic (AHRD V3.3 *** A0A1U8ESN0_CAPAN)	9.1.6.1.3	Secondary metabolism.terpenoids.carotenoid biosynthesis.carotenes.zeta-carotene isomerase *(Z-ISO)	mercator4v6.0: zeta-carotene isomerase *(Z-ISO) & prot-scriber: nnru domain containing protein & swissprot: 15-cis-zeta-carotene isomerase, chloroplastic & original description: 15-cis-zeta-carotene isomerase, chloroplastic (AHRD V3.3 *** A0A1U8ESN0_CAPAN)
Solyc12g098850.2.1	1.27224	0.0565621	1.22591	0.138782	1.47143	0.0792601	ethylene-forming enzyme	5.2.3.1.3	Lipid metabolism.glycerolipid metabolism.triacylglycerol biosynthesis.acyl-CoA:diacylglycerol acyltransferase activities.cytosolic acyl-CoA:diacylglycerol acyltransferase *(DGAT3)	mercator4v6.0: cytosolic acyl-CoA:diacylglycerol acyltransferase *(DGAT3) & prot-scriber: diacylglycerol o acyltransferase 3 & swissprot: Diacylglycerol O-acyltransferase 3 & original description: ethylene-forming enzyme
Solyc12g099110.2.1	-0.533352	0.129438	-0.641588	0.142388	-0.515755	0.172298	30S ribosomal protein .1	17.6.2.3.1	Protein biosynthesis.organellar translation machinery.plastidial ribosome biogenesis.small ribosomal subunit proteome.component *(bS1c)	mercator4v6.0: component *(bS1c) of small plastid ribosomal-subunit proteome & prot-scriber: 30s ribosomal protein s1 & swissprot: Small ribosomal subunit protein bS1c & original description: 30S ribosomal protein .1
Solyc12g099800.2.1	-0.791918	0.109437	-0.728422	0.188746	-0.793179	0.13953	Isomerase (AHRD V3.3 *** B6SS56_MAIZE)	18.14.4	Protein modification.protein folding.Parvulin-type protein folding catalyst *(PIN)	mercator4v6.0: Parvulin-type protein folding catalyst *(PIN) & prot-scriber: peptidyl prolyl cis trans isomerase & swissprot: Rhodanese-like/PpiC domain-containing protein 12, chloroplastic & original description: Isomerase (AHRD V3.3 *** B6SS56_MAIZE)
Solyc12g150120.1.1	7.66897	0.0312308	6.0547	0.142388	7.23345	0.0846829	F-box protein (AHRD V3.3 *-* C6L7Y9_HORBU)	35.1	No Mercator4 annotation.other annotation available	mercator4v6.0: not classified & prot-scriber: f box protein & swissprot: no annotation & original description: F-box protein (AHRD V3.3 *-* C6L7Y9_HORBU)
Solyc12g150125.1.1	-5.12075	0.0238971	-6.1414	0.0736698	-2.75968	0.142776	Alpha/beta-hydrolases superfamily protein (AHRD V3.3 *** A0A2U1LX98_ARTAN)	35.1	No Mercator4 annotation.other annotation available	mercator4v6.0: not classified & prot-scriber: abhydrolase 3 domain containing protein & swissprot: Probable carboxylesterase 120 & original description: Alpha/beta-hydrolases superfamily protein (AHRD V3.3 *** A0A2U1LX98_ARTAN)

## Sheet: Table S3
Supplementary Table S3: Primer sequences used in this work. Fw: forward; Rv: reverse. The RNA guide used is underlined.
Gene	Purpose	Primer name	Sequence 3' 5'
Solyc04g006970.2	RNA guide	BTPC-CRISPR	TGTGGTCTCAATTGACGAACTCGTGTCCTTGCTCGTTTTAGAGCTAGAAATAGCAAG
Solyc04g006970.2	Genotype	BTPC-CR Fw	GGTTGCTTCAAAGCCTTCTT
Solyc04g006970.2	Genotype	BTPC-CR Rv	TGTTTCTGCAATTCCCATCA
